# Supplementary material for: Crystal structure of rac-2,3-diphenyl-2,3,5,6-tetrahydro-4H-1,3-thiazin-4-one 1-oxide
Source: Acta Crystallogr E Crystallogr Commun. 2016 Oct 7;72(Pt 11):1541–3. doi: 10.1107/S2056989016015395 (PMC5095828; doi:10.1107/S2056989016015395)
Supplement: Supplementary file 1 [file e-72-01541-sup1.cif]

##############################################################################
#                                                                            #
# This CIF contains the data in a paper accepted for publication in          #
# Acta Crystallographica Section E. It conforms to the requirements of       #
# Notes for Authors for Acta Crystallographica Section E, and has been       #
# peer reviewed under the auspices of the IUCr Commission on Journals.       #
#                                                                            #
# Full details of the Crystallographic Information File format               #
# are given in the paper "The Crystallographic Information File (CIF):       #
# a New Standard Archive File for Crystallography" by S. R. Hall, F. H.      #
# Allen and I. D. Brown [Acta Cryst. (1991), A47, 655-685].                  #
#                                                                            #
# The current version of the core CIF dictionary is obtainable from          #
# ftp://ftp.iucr.org/pub/cif_core.dic.                                       #
#                                                                            #
# Software is freely available for graphical display of the structure(s)     #
# in this CIF. For information consult the CIF software page                 #
# http://www.iucr.org/resources/cif/software.                                #
#                                                                            #
# This file may be used for bona fide research purposes within the           #
# scientific community so long as proper attribution is given to the journal # 
# article from which it was obtained.                                        #
#                                                                            #
##############################################################################
data_I
_audit_creation_method
;
Olex2 1.2
(compiled 2016.02.19 svn.r3266 for OlexSys, GUI svn.r5155)
;
_journal_date_recd_electronic     2016-08-10
_journal_date_accepted     2016-09-30
_journal_name_full     'Acta Crystallographica, Section E'
_journal_year     2016
_journal_volume     72
_journal_issue     11
_journal_page_first     1541
_journal_page_last     1543
_journal_paper_category     GO
_journal_paper_doi     10.1107/S2056989016015395
_journal_coeditor_code     GK2665
_publ_contact_author_name     'Lee J. Silverberg'
_publ_contact_author_address
;
Dr. Lee J. Silverberg
Pennsylvania State University, Schuylkill Campus
200 University Drive
Schuylkill Haven, PA 17972
USA
;
_publ_contact_author_email     'ljs43@psu.edu'
_publ_contact_author_fax     '1(570)3856105'
_publ_contact_author_phone     '+1 570 385 6051'
_publ_section_title
;
Crystal structure of <i>rac</i>-2,3-diphenyl-1,3-thiazinan-4-one 1-oxide
;
_publ_section_title_footnote     .
loop_
    _publ_author_name
    _publ_author_address
    'Hemant P. Yennawar'
;
 Department of Biochemistry and Molecular Biology
 Pennsylvania State University
 University Park, PA 16802
 USA
;
    'Ziwei Yang'
;
Pennsylvania State University, Schuylkill Campus
200 University Drive
Schuylkill Haven, PA 17972
USA
;
    'Lee J. Silverberg'
;
Pennsylvania State University, Schuylkill Campus
200 University Drive
Schuylkill Haven, PA 17972
USA
;
_publ_section_synopsis
;
In the title compound, the thiazine ring exhibits an envelope conformation,
with the S atom forming the flap of the envelope. In this racemate crystal,
homochiral molecules form slabs parallel to (010) of thickness <i>b</i>/2
which then stack with alternating chirality in the <i>b-axis</i> direction.
The stacking is aided by edge-to-face interactions between the phenyl rings of
racemic molecules.
;
_database_code_depnum_ccdc_archive     'CCDC 1507647'
_chemical_name_systematic
;
<i>rac</i>-2,3-Diphenyl-2,3,5,6-tetrahydro-4<i>H</i>-1,3-thiazin-4-one
1-oxide
;
_chemical_formula_moiety     'C16 H15 N O2 S'
_chemical_formula_sum     'C16 H15 N O2 S'
_chemical_formula_iupac     'C16 H15 N O2 S'
_chemical_formula_weight     285.35
_chemical_melting_point     ?
_space_group_crystal_system     orthorhombic
_space_group_name_H-M_alt     'P n a 21'
_space_group_name_Hall     'P 2c -2n'
loop_
    _space_group_symop_id
    _space_group_symop_operation_xyz
    1 'x, y, z'
    2 '-x, -y, z+1/2'
    3 '-x+1/2, y+1/2, z+1/2'
    4 'x+1/2, -y+1/2, z'
_cell_length_a     10.547(4)
_cell_length_b     17.317(6)
_cell_length_c     7.592(3)
_cell_angle_alpha     90.00
_cell_angle_beta     90.00
_cell_angle_gamma     90.00
_cell_volume     1386.5(8)
_cell_formula_units_Z     4
_cell_measurement_reflns_used     3661
_cell_measurement_theta_min     2.261
_cell_measurement_theta_max     26.430
_cell_measurement_temperature     298(2)
_exptl_crystal_description     'block'
_exptl_crystal_colour     'colorless'
_exptl_crystal_size_max     0.23
_exptl_crystal_size_mid     0.18
_exptl_crystal_size_min     0.16
_exptl_crystal_density_diffrn     1.367
_exptl_crystal_density_meas     .
_exptl_crystal_density_method     'not measured'
_exptl_crystal_F_000     600
_exptl_absorpt_coefficient_mu     0.234
_exptl_absorpt_correction_type     multi-scan
_exptl_absorpt_process_details
;
(SADABS; Bruker, 2001)
;
_exptl_absorpt_correction_T_min     0.6364
_exptl_absorpt_correction_T_max     0.9636
_exptl_special_details
;
1. SADABS was used for absorption correction.
R(int) was 0.0424 before and 0.0268 after correction.
The Ratio of minimum to maximum transmission is 0.6364.
The \l/2 correction factor is 0.0015.
2. The data collection nominally covered a full sphere of reciprocal space by
 a combination of 4 sets of \w scans each set at different \f and/or
 2\q angles and each scan (5 s exposure) covering -0.300\% degrees in \w.
 The crystal to detector distance was 5.82 cm.
;
_diffrn_ambient_temperature     298(2)
_diffrn_radiation_type     MoK\a
_diffrn_radiation_wavelength     0.71073
_diffrn_radiation_monochromator     Parallel,graphite
_diffrn_measurement_device_type     'Bruker SMART APEX CCD area detector'
_diffrn_measurement_method     '\f and \w scans'
_diffrn_detector_area_resol_mean     ?
_diffrn_reflns_number     11124
_diffrn_reflns_av_R_equivalents     0.0320
_diffrn_reflns_theta_min     2.26
_diffrn_reflns_theta_max     28.34
_diffrn_reflns_theta_full     28.34
_diffrn_measured_fraction_theta_max     0.995
_diffrn_measured_fraction_theta_full     0.995
_diffrn_reflns_limit_h_min     -13
_diffrn_reflns_limit_h_max     13
_diffrn_reflns_limit_k_min     -20
_diffrn_reflns_limit_k_max     23
_diffrn_reflns_limit_l_min     -10
_diffrn_reflns_limit_l_max     10
_refine_special_details
;
 Refinement of F^2^ against ALL reflections.  The weighted R-factor wR and
 goodness of fit S are based on F^2^, conventional R-factors R are based
 on F, with F set to zero for negative F^2^. The threshold expression of
 F^2^ > 2sigma(F^2^) is used only for calculating R-factors(gt) etc. and is
 not relevant to the choice of reflections for refinement.  R-factors based
 on F^2^ are statistically about twice as large as those based on F, and R-
 factors based on ALL data will be even larger.
;
_reflns_number_total     3428
_reflns_number_gt     3182
_reflns_threshold_expression     >2sigma(I)
_refine_ls_structure_factor_coef     Fsqd
_refine_ls_matrix_type     full
_refine_ls_R_factor_all     0.0801
_refine_ls_R_factor_gt     0.0746
_refine_ls_wR_factor_gt     0.1587
_refine_ls_wR_factor_ref     0.1612
_refine_ls_goodness_of_fit_ref     1.264
_refine_ls_restrained_S_all     1.264
_refine_ls_number_reflns     3428
_refine_ls_number_parameters     181
_refine_ls_number_restraints     1
_refine_ls_hydrogen_treatment     constr
_refine_ls_weighting_scheme     calc
_refine_ls_weighting_details
         'calc w=1/[\s^2^(Fo^2^)+(0.0582P)^2^+0.8049P] where P=(Fo^2^+2Fc^2^)/3'
_atom_sites_solution_hydrogens     geom
_atom_sites_solution_primary     direct
_atom_sites_solution_secondary     difmap
_refine_ls_shift/su_max     0.000
_refine_ls_shift/su_mean     0.000
_refine_diff_density_max     0.379
_refine_diff_density_min     -0.265
_refine_ls_extinction_method     none
_refine_ls_extinction_coef     ?
_refine_ls_abs_structure_details
;
Flack (1983), 4716 Friedel pairs
;
_refine_ls_abs_structure_Flack     0.12(14)
loop_
    _atom_type_symbol
    _atom_type_description
    _atom_type_scat_dispersion_real
    _atom_type_scat_dispersion_imag
    _atom_type_scat_source
    'C' 'C' 0.0033 0.0016
                         'International Tables Vol C Tables 4.2.6.8 and 6.1.1.4'
    'H' 'H' 0.0000 0.0000
                         'International Tables Vol C Tables 4.2.6.8 and 6.1.1.4'
    'N' 'N' 0.0061 0.0033
                         'International Tables Vol C Tables 4.2.6.8 and 6.1.1.4'
    'O' 'O' 0.0106 0.0060
                         'International Tables Vol C Tables 4.2.6.8 and 6.1.1.4'
    'S' 'S' 0.1246 0.1234
                         'International Tables Vol C Tables 4.2.6.8 and 6.1.1.4'
_computing_data_collection
;
SMART (Bruker, 2001)
;
_computing_cell_refinement
;
SAINT (Bruker, 2001)
;
_computing_data_reduction
;
SAINT (Bruker, 2001)
;
_computing_structure_solution
;
SHELXS97 (Sheldrick, 2008)
;
_computing_structure_refinement
;
SHELXL2014 (Sheldrick, 2015)
;
_computing_molecular_graphics
;
<i>OLEX2</i> (Dolomanov et al., 2009)
;
_computing_publication_material
;
<i>OLEX2</i> (Dolomanov et al., 2009)
;
loop_
    _atom_site_type_symbol
    _atom_site_label
    _atom_site_fract_x
    _atom_site_fract_y
    _atom_site_fract_z
    _atom_site_U_iso_or_equiv
    _atom_site_adp_type
    _atom_site_calc_flag
    _atom_site_occupancy
    _atom_site_disorder_assembly
    _atom_site_disorder_group
    S S1 0.17133(10) 0.45935(5) -1.97816(14) 0.0469(3) Uani d 1 . .
    O O1 0.0575(3) 0.44303(18) -1.8700(4) 0.0659(9) Uani d 1 . .
    O O2 0.0431(3) 0.23452(16) -2.0769(4) 0.0542(8) Uani d 1 . .
    N N1 0.0796(2) 0.34956(15) -2.2011(4) 0.0281(6) Uani d 1 . .
    C C1 0.1326(3) 0.42779(19) -2.2029(4) 0.0304(7) Uani d 1 . .
    H H1 0.0646 0.4619 -2.2442 0.036 Uiso calc 1 . .
    C C2 0.1038(4) 0.2938(2) -2.0808(5) 0.0375(8) Uani d 1 . .
    C C3 0.2109(4) 0.3050(2) -1.9494(5) 0.0483(10) Uani d 1 . .
    H H3A 0.1771 0.2936 -1.8334 0.058 Uiso calc 1 . .
    H H3B 0.2745 0.2660 -1.9744 0.058 Uiso calc 1 . .
    C C4 0.2783(4) 0.3813(3) -1.9375(5) 0.0521(11) Uani d 1 . .
    H H4A 0.3465 0.3828 -2.0231 0.063 Uiso calc 1 . .
    H H4B 0.3151 0.3870 -1.8211 0.063 Uiso calc 1 . .
    C C5 0.2437(3) 0.44151(17) -2.3232(4) 0.0278(6) Uani d 1 . .
    C C6 0.2671(4) 0.5164(2) -2.3791(5) 0.0392(8) Uani d 1 . .
    H H6 0.2126 0.5559 -2.3446 0.047 Uiso calc 1 . .
    C C7 0.3688(4) 0.5333(3) -2.4840(8) 0.0534(10) Uani d 1 . .
    H H7 0.3842 0.5839 -2.5186 0.064 Uiso calc 1 . .
    C C8 0.4485(4) 0.4748(3) -2.5384(6) 0.0517(11) Uani d 1 . .
    H H8 0.5175 0.4860 -2.6103 0.062 Uiso calc 1 . .
    C C9 0.4261(3) 0.4006(2) -2.4869(6) 0.0472(9) Uani d 1 . .
    H H9 0.4799 0.3613 -2.5247 0.057 Uiso calc 1 . .
    C C10 0.3245(3) 0.3830(2) -2.3791(5) 0.0391(8) Uani d 1 . .
    H H10 0.3102 0.3323 -2.3441 0.047 Uiso calc 1 . .
    C C11 -0.0254(3) 0.33887(18) -2.3192(4) 0.0297(7) Uani d 1 . .
    C C12 -0.1478(4) 0.3459(2) -2.2599(5) 0.0408(8) Uani d 1 . .
    H H12 -0.1627 0.3562 -2.1415 0.049 Uiso calc 1 . .
    C C13 -0.2485(4) 0.3378(2) -2.3733(6) 0.0477(10) Uani d 1 . .
    H H13 -0.3313 0.3424 -2.3323 0.057 Uiso calc 1 . .
    C C14 -0.2254(4) 0.3231(2) -2.5468(5) 0.0439(9) Uani d 1 . .
    H H14 -0.2934 0.3171 -2.6236 0.053 Uiso calc 1 . .
    C C15 -0.1043(4) 0.3169(3) -2.6103(5) 0.0492(10) Uani d 1 . .
    H H15 -0.0901 0.3077 -2.7294 0.059 Uiso calc 1 . .
    C C16 -0.0032(4) 0.3244(2) -2.4953(5) 0.0454(9) Uani d 1 . .
    H H16 0.0794 0.3197 -2.5366 0.055 Uiso calc 1 . .
loop_
    _atom_site_aniso_label
    _atom_site_aniso_U_11
    _atom_site_aniso_U_22
    _atom_site_aniso_U_33
    _atom_site_aniso_U_12
    _atom_site_aniso_U_13
    _atom_site_aniso_U_23
    S1 0.0600(6) 0.0427(5) 0.0380(4) -0.0080(4) 0.0072(5) -0.0128(4)
    O1 0.083(2) 0.0605(18) 0.0548(19) 0.0131(17) 0.0259(18) -0.0026(16)
    O2 0.0614(18) 0.0366(15) 0.0648(19) -0.0055(13) 0.0023(15) 0.0188(13)
    N1 0.0242(13) 0.0277(13) 0.0325(13) -0.0015(10) 0.0013(12) 0.0054(11)
    C1 0.0326(16) 0.0262(15) 0.0323(16) 0.0012(13) -0.0013(14) 0.0026(13)
    C2 0.041(2) 0.0306(17) 0.0410(19) 0.0064(14) 0.0042(16) 0.0056(15)
    C3 0.049(2) 0.055(2) 0.041(2) 0.0142(18) -0.0079(18) 0.0038(18)
    C4 0.042(2) 0.080(3) 0.034(2) -0.003(2) -0.0060(16) 0.0044(18)
    C5 0.0233(14) 0.0287(14) 0.0316(16) -0.0045(12) -0.0070(12) 0.0007(13)
    C6 0.0376(19) 0.0357(17) 0.0441(19) -0.0002(15) -0.0024(16) 0.0036(16)
    C7 0.046(2) 0.057(2) 0.057(2) -0.0126(18) 0.003(3) 0.018(2)
    C8 0.0308(19) 0.081(3) 0.043(2) -0.017(2) 0.0064(16) 0.006(2)
    C9 0.0275(16) 0.064(2) 0.051(2) -0.0013(16) 0.0053(19) -0.012(2)
    C10 0.0344(19) 0.0370(17) 0.046(2) -0.0008(14) -0.0017(16) -0.0019(17)
    C11 0.0333(17) 0.0266(14) 0.0293(15) 0.0000(12) -0.0056(14) -0.0002(13)
    C12 0.0364(19) 0.047(2) 0.0388(19) -0.0003(16) 0.0021(15) 0.0013(17)
    C13 0.0287(18) 0.055(2) 0.059(2) -0.0006(17) 0.0004(18) -0.002(2)
    C14 0.042(2) 0.040(2) 0.050(2) -0.0065(16) -0.0185(17) 0.0007(17)
    C15 0.048(2) 0.073(3) 0.0261(17) -0.004(2) -0.0027(17) -0.0071(18)
    C16 0.0369(18) 0.062(2) 0.0374(19) -0.0022(16) 0.0089(17) -0.0001(19)
_geom_special_details
;
 All esds (except the esd in the dihedral angle between two l.s. planes)
 are estimated using the full covariance matrix.  The cell esds are taken
 into account individually in the estimation of esds in distances, angles
 and torsion angles; correlations between esds in cell parameters are only
 used when they are defined by crystal symmetry.  An approximate (isotropic)
 treatment of cell esds is used for estimating esds involving l.s. planes.
;
loop_
    _geom_bond_atom_site_label_1
    _geom_bond_atom_site_label_2
    _geom_bond_site_symmetry_2
    _geom_bond_distance
    _geom_bond_publ_flag
    S1 O1 . 1.482(3) ?
    S1 C1 . 1.838(4) ?
    S1 C4 . 1.787(5) ?
    O2 C2 . 1.210(5) ?
    N1 C1 . 1.466(4) ?
    N1 C2 . 1.354(4) ?
    N1 C11 . 1.436(4) ?
    C1 C5 . 1.505(5) ?
    C2 C3 . 1.519(5) ?
    C3 C4 . 1.503(6) ?
    C5 C6 . 1.387(5) ?
    C5 C10 . 1.390(5) ?
    C6 C7 . 1.368(6) ?
    C7 C8 . 1.379(6) ?
    C8 C9 . 1.364(6) ?
    C9 C10 . 1.383(5) ?
    C11 C12 . 1.372(5) ?
    C11 C16 . 1.380(5) ?
    C12 C13 . 1.375(6) ?
    C13 C14 . 1.363(6) ?
    C14 C15 . 1.370(6) ?
    C15 C16 . 1.384(6) ?
loop_
    _geom_angle_atom_site_label_1
    _geom_angle_atom_site_label_2
    _geom_angle_atom_site_label_3
    _geom_angle_site_symmetry_1
    _geom_angle_site_symmetry_3
    _geom_angle
    _geom_angle_publ_flag
    O1 S1 C1 . . 106.12(18) ?
    O1 S1 C4 . . 105.8(2) ?
    C4 S1 C1 . . 94.34(17) ?
    C2 N1 C1 . . 126.4(3) ?
    C2 N1 C11 . . 118.4(3) ?
    C11 N1 C1 . . 114.0(2) ?
    N1 C1 S1 . . 110.6(2) ?
    N1 C1 C5 . . 116.7(3) ?
    C5 C1 S1 . . 110.1(2) ?
    O2 C2 N1 . . 121.4(3) ?
    O2 C2 C3 . . 119.0(3) ?
    N1 C2 C3 . . 119.5(3) ?
    C4 C3 C2 . . 120.2(3) ?
    C3 C4 S1 . . 110.9(3) ?
    C6 C5 C1 . . 118.1(3) ?
    C6 C5 C10 . . 118.7(3) ?
    C10 C5 C1 . . 123.2(3) ?
    C7 C6 C5 . . 121.1(4) ?
    C6 C7 C8 . . 119.7(4) ?
    C9 C8 C7 . . 120.1(4) ?
    C8 C9 C10 . . 120.7(4) ?
    C9 C10 C5 . . 119.7(3) ?
    C12 C11 N1 . . 120.6(3) ?
    C12 C11 C16 . . 119.5(3) ?
    C16 C11 N1 . . 119.8(3) ?
    C11 C12 C13 . . 120.8(4) ?
    C14 C13 C12 . . 119.1(4) ?
    C13 C14 C15 . . 121.4(4) ?
    C14 C15 C16 . . 119.3(4) ?
    C11 C16 C15 . . 119.9(3) ?
loop_
    _geom_torsion_atom_site_label_1
    _geom_torsion_atom_site_label_2
    _geom_torsion_atom_site_label_3
    _geom_torsion_atom_site_label_4
    _geom_torsion_site_symmetry_1
    _geom_torsion_site_symmetry_2
    _geom_torsion_site_symmetry_3
    _geom_torsion_site_symmetry_4
    _geom_torsion
    _geom_torsion_publ_flag
    S1 C1 C5 C6 . . . . -76.3(3) ?
    S1 C1 C5 C10 . . . . 102.9(3) ?
    O1 S1 C1 N1 . . . . -49.2(3) ?
    O1 S1 C1 C5 . . . . -179.5(2) ?
    O1 S1 C4 C3 . . . . 46.9(3) ?
    O2 C2 C3 C4 . . . . -173.1(4) ?
    N1 C1 C5 C6 . . . . 156.6(3) ?
    N1 C1 C5 C10 . . . . -24.1(4) ?
    N1 C2 C3 C4 . . . . 8.0(5) ?
    N1 C11 C12 C13 . . . . 178.2(3) ?
    N1 C11 C16 C15 . . . . -177.7(3) ?
    C1 S1 C4 C3 . . . . -61.2(3) ?
    C1 N1 C2 O2 . . . . 170.2(3) ?
    C1 N1 C2 C3 . . . . -11.0(5) ?
    C1 N1 C11 C12 . . . . -95.3(4) ?
    C1 N1 C11 C16 . . . . 82.2(4) ?
    C1 C5 C6 C7 . . . . 177.9(4) ?
    C1 C5 C10 C9 . . . . -178.7(3) ?
    C2 N1 C1 S1 . . . . -28.1(4) ?
    C2 N1 C1 C5 . . . . 98.7(4) ?
    C2 N1 C11 C12 . . . . 72.9(4) ?
    C2 N1 C11 C16 . . . . -109.6(4) ?
    C2 C3 C4 S1 . . . . 34.5(4) ?
    C4 S1 C1 N1 . . . . 58.6(3) ?
    C4 S1 C1 C5 . . . . -71.7(3) ?
    C5 C6 C7 C8 . . . . 1.3(7) ?
    C6 C5 C10 C9 . . . . 0.6(5) ?
    C6 C7 C8 C9 . . . . -0.3(7) ?
    C7 C8 C9 C10 . . . . -0.5(7) ?
    C8 C9 C10 C5 . . . . 0.3(6) ?
    C10 C5 C6 C7 . . . . -1.4(6) ?
    C11 N1 C1 S1 . . . . 139.1(2) ?
    C11 N1 C1 C5 . . . . -94.1(3) ?
    C11 N1 C2 O2 . . . . 3.5(5) ?
    C11 N1 C2 C3 . . . . -177.6(3) ?
    C11 C12 C13 C14 . . . . -0.3(6) ?
    C12 C11 C16 C15 . . . . -0.1(6) ?
    C12 C13 C14 C15 . . . . -0.6(6) ?
    C13 C14 C15 C16 . . . . 1.1(7) ?
    C14 C15 C16 C11 . . . . -0.8(6) ?
    C16 C11 C12 C13 . . . . 0.7(6) ?
loop_
    _geom_hbond_atom_site_label_d
    _geom_hbond_atom_site_label_h
    _geom_hbond_atom_site_label_a
    _geom_hbond_site_symmetry_d
    _geom_hbond_site_symmetry_h
    _geom_hbond_site_symmetry_a
    _geom_hbond_distance_dh
    _geom_hbond_distance_ha
    _geom_hbond_distance_da
    _geom_hbond_angle_dha
    _geom_hbond_publ_flag
    C1 H1 O1 ? ? 2_564 0.98 2.30 3.261(5) 167.0 y
_iucr_refine_instructions_details
;
TITL ljs26o in Pna21 #33
CELL 0.71073 10.5466 17.3173 7.5916 90 90 90
ZERR 4 0.0036 0.0059 0.0027 0 0 0
LATT -1
SYMM -X,-Y,0.5+Z
SYMM 0.5-X,0.5+Y,0.5+Z
SYMM 0.5+X,0.5-Y,+Z
SFAC C H N O S
UNIT 64 60 4 8 4
EQIV $1 -X,1-Y,-0.5+Z
L.S. 30
PLAN  2
SIZE 0.23 0.18 0.16
TEMP 25
HTAB C1 O1_$1
BOND
HTAB
CONF
fmap 2
acta
REM <olex2.extras>
REM <HklSrc "%.\\ljs26o.hkl">
REM </olex2.extras>
WGHT    0.058200    0.804900
FVAR       0.57075
S1    5    0.171326    0.459353   -1.978161    11.00000    0.06000    0.04268 =
         0.03800   -0.01285    0.00716   -0.00800
O1    4    0.057473    0.443030   -1.869985    11.00000    0.08254    0.06050 =
         0.05476   -0.00264    0.02595    0.01307
O2    4    0.043116    0.234521   -2.076864    11.00000    0.06138    0.03655 =
         0.06476    0.01883    0.00230   -0.00553
N1    3    0.079572    0.349563   -2.201141    11.00000    0.02418    0.02771 =
         0.03250    0.00538    0.00134   -0.00151
C1    1    0.132596    0.427788   -2.202915    11.00000    0.03265    0.02617 =
         0.03227    0.00261   -0.00132    0.00116
AFIX  13
H1    2    0.064630    0.461868   -2.244211    11.00000   -1.20000
AFIX   0
C2    1    0.103795    0.293826   -2.080757    11.00000    0.04095    0.03058 =
         0.04095    0.00560    0.00424    0.00638
C3    1    0.210913    0.304995   -1.949429    11.00000    0.04939    0.05497 =
         0.04065    0.00384   -0.00790    0.01422
AFIX  23
H3A   2    0.177144    0.293649   -1.833433    11.00000   -1.20000
H3B   2    0.274472    0.266020   -1.974422    11.00000   -1.20000
AFIX   0
C4    1    0.278277    0.381322   -1.937508    11.00000    0.04217    0.08000 =
         0.03421    0.00445   -0.00598   -0.00270
AFIX  23
H4A   2    0.346548    0.382775   -2.023061    11.00000   -1.20000
H4B   2    0.315106    0.387007   -1.821146    11.00000   -1.20000
AFIX   0
C5    1    0.243735    0.441510   -2.323224    11.00000    0.02325    0.02873 =
         0.03157    0.00066   -0.00705   -0.00454
C6    1    0.267074    0.516406   -2.379099    11.00000    0.03764    0.03572 =
         0.04414    0.00362   -0.00245   -0.00019
AFIX  43
H6    2    0.212622    0.555852   -2.344626    11.00000   -1.20000
AFIX   0
C7    1    0.368798    0.533276   -2.484043    11.00000    0.04596    0.05749 =
         0.05683    0.01789    0.00255   -0.01259
AFIX  43
H7    2    0.384157    0.583947   -2.518568    11.00000   -1.20000
AFIX   0
C8    1    0.448465    0.474813   -2.538413    11.00000    0.03076    0.08146 =
         0.04280    0.00583    0.00645   -0.01713
AFIX  43
H8    2    0.517484    0.485999   -2.610262    11.00000   -1.20000
AFIX   0
C9    1    0.426127    0.400569   -2.486895    11.00000    0.02746    0.06368 =
         0.05053   -0.01177    0.00530   -0.00125
AFIX  43
H9    2    0.479857    0.361347   -2.524721    11.00000   -1.20000
AFIX   0
C10   1    0.324495    0.383003   -2.379077    11.00000    0.03439    0.03700 =
         0.04598   -0.00186   -0.00166   -0.00082
AFIX  43
H10   2    0.310233    0.332275   -2.344085    11.00000   -1.20000
AFIX   0
C11   1   -0.025364    0.338871   -2.319213    11.00000    0.03334    0.02657 =
         0.02929   -0.00018   -0.00556    0.00000
C12   1   -0.147763    0.345852   -2.259916    11.00000    0.03635    0.04718 =
         0.03884    0.00135    0.00213   -0.00031
AFIX  43
H12   2   -0.162733    0.356158   -2.141501    11.00000   -1.20000
AFIX   0
C13   1   -0.248510    0.337807   -2.373324    11.00000    0.02874    0.05513 =
         0.05909   -0.00247    0.00038   -0.00056
AFIX  43
H13   2   -0.331262    0.342356   -2.332300    11.00000   -1.20000
AFIX   0
C14   1   -0.225409    0.323067   -2.546762    11.00000    0.04151    0.04039 =
         0.04971    0.00069   -0.01851   -0.00649
AFIX  43
H14   2   -0.293366    0.317094   -2.623630    11.00000   -1.20000
AFIX   0
C15   1   -0.104292    0.316862   -2.610270    11.00000    0.04808    0.07329 =
         0.02613   -0.00714   -0.00274   -0.00371
AFIX  43
H15   2   -0.090121    0.307695   -2.729360    11.00000   -1.20000
AFIX   0
C16   1   -0.003216    0.324385   -2.495269    11.00000    0.03687    0.06208 =
         0.03737   -0.00011    0.00885   -0.00217
AFIX  43
H16   2    0.079443    0.319687   -2.536565    11.00000   -1.20000
HKLF 4
REM  ljs26o in Pna21 #33
REM R1 =  0.0746 for   3182 Fo > 4sig(Fo)  and  0.0801 for all   3428 data
REM    181 parameters refined using      1 restraints
END
WGHT      0.0547      0.8933
REM Highest difference peak  0.379,  deepest hole -0.265,  1-sigma level  0.061
Q1    1   0.1629  0.4345 -2.0952  11.00000  0.05    0.38
Q2    1   0.2383  0.4914 -1.9864  11.00000  0.05    0.35
  REM The information below was added by Olex2.
  REM
  REM R1 = 0.0746 for 3182 Fo > 4sig(Fo) and 0.0801 for all 11708 data
  REM n/a parameters refined using n/a restraints
  REM Highest difference peak 0.38, deepest hole -0.26
  REM Mean Shift 0, Max Shift 0.000.
  REM +++ Tabular Listing of Refinement Information +++
  REM R1_all = 0.0801
  REM R1_gt = 0.0746
  REM wR_ref = 0.1612
  REM GOOF = 1.264
  REM Shift_max = 0.000
  REM Shift_mean = 0
  REM Reflections_all = 11708
  REM Reflections_gt = 3182
  REM Parameters = n/a
  REM Hole = -0.26
  REM Peak = 0.38
  REM Flack = 0.12(14)
;
