# Supplementary material for: Crystal structure of rac-2,3-diphenyl-2,3,5,6-tetrahydro-4H-1,3-thiazin-4-one 1-oxide
Source: Acta Crystallogr E Crystallogr Commun. 2016 Oct 7;72(Pt 11):1541–3. doi: 10.1107/S2056989016015395 (PMC5095828; doi:10.1107/S2056989016015395)
Supplement: Supplementary file 2 [file e-72-01541-Isup2.hkl]

# 
# h,k,l, Fc-squared, Fo-squared, sigma(Fo-squared) and status flag 
# 
data_I
_shelx_title ' ljs26o in Pna21 No. 33' 
_shelx_refln_list_code          4 
_shelx_F_calc_maximum      171.93 
_exptl_crystal_F_000       600.00 
_reflns_d_resolution_high  0.7486 
 
loop_ 
 _symmetry_equiv_pos_as_xyz 
 'x, y, z' 
 '-x, -y, z+1/2' 
 '-x+1/2, y+1/2, z+1/2' 
 'x+1/2, -y+1/2, z' 
 
_cell_length_a    10.5466 
_cell_length_b    17.3173 
_cell_length_c     7.5916 
_cell_angle_alpha  90.000 
_cell_angle_beta   90.000 
_cell_angle_gamma  90.000 
 
_shelx_F_squared_multiplier     1.000 
 
loop_ 
 _refln_index_h 
 _refln_index_k 
 _refln_index_l 
 _refln_F_squared_calc 
 _refln_F_squared_meas 
 _refln_F_squared_sigma 
 _refln_observed_status 
   0   0 -10       79.49       90.59     12.86 o 
   2   0 -10       47.95       58.70      7.75 o 
   1   1 -10       20.84       33.55      3.98 o 
   2   1 -10       12.04       27.56      4.08 o 
   0   2 -10       24.86       38.45      7.97 o 
   1   2 -10        2.85       28.17      3.93 o 
   2   2 -10       33.87       59.51      5.79 o 
   1   3 -10       30.12       40.89      4.91 o 
   2   0  -9      413.19      351.73     16.11 o 
   4   0  -9       50.14       48.16      8.56 o 
   6   0  -9       20.29       32.50      7.96 o 
   0   1  -9       97.70       88.70      9.69 o 
   1   1  -9       91.35       99.03      7.23 o 
   2   1  -9        9.38       19.41      4.39 o 
   3   1  -9       23.08       18.94      4.37 o 
   4   1  -9        1.90        8.03      3.75 o 
   5   1  -9       20.89       20.94      4.77 o 
   6   1  -9        6.61       25.72      4.44 o 
   1   2  -9       60.25       59.07      5.86 o 
   2   2  -9       38.34       43.20      5.54 o 
   3   2  -9       16.45       18.39      4.31 o 
   4   2  -9       87.11       76.66      7.04 o 
   5   2  -9        6.31       11.19      4.11 o 
   6   2  -9        8.10       22.59      5.91 o 
   0   3  -9       84.47       93.86     11.22 o 
   1   3  -9       20.60       21.19      4.15 o 
   2   3  -9        9.03       14.58      4.21 o 
   3   3  -9       16.53       17.64      4.03 o 
   4   3  -9        7.20        7.74      3.37 o 
   5   3  -9        1.75       17.77      4.25 o 
   6   3  -9       10.37       23.67      6.40 o 
   1   4  -9       37.14       34.34      5.25 o 
   2   4  -9        3.43        8.60      3.26 o 
   3   4  -9       89.06       81.60      6.92 o 
   4   4  -9        9.68       16.63      3.99 o 
   5   4  -9       17.84       30.99      4.51 o 
   6   4  -9        1.75       21.14     12.66 o 
   0   5  -9      307.22      260.38     14.48 o 
   1   5  -9        8.77        9.87      3.84 o 
   2   5  -9       83.35      101.51      7.41 o 
   3   5  -9       21.37       21.84      4.03 o 
   4   5  -9       10.88       17.12      4.31 o 
   5   5  -9        3.51       14.25      4.08 o 
   1   6  -9       10.62       10.81      4.33 o 
   2   6  -9        6.61        7.05      4.01 o 
   3   6  -9       75.75       83.15      9.81 o 
   4   6  -9        4.39        9.11      5.30 o 
   5   6  -9        6.85       14.00     10.22 o 
   0   7  -9      244.38      236.73     13.89 o 
   1   7  -9       24.04       22.09      4.57 o 
   2   7  -9       27.49       35.99      5.22 o 
   3   7  -9        6.09       10.33      5.71 o 
   4   7  -9        3.87       12.45      4.55 o 
   1   8  -9        4.89       11.33      4.08 o 
   2   8  -9       24.13       35.10     10.10 o 
   3   8  -9        0.89        8.87      3.83 o 
   4   8  -9       40.65       26.85      8.98 o 
   0   9  -9       76.61       89.74     10.36 o 
   1   9  -9      119.35      124.20      9.41 o 
   2   9  -9        1.91        9.93      4.32 o 
   3   9  -9        0.80        9.26      4.34 o 
   1  10  -9        6.31       14.99      4.88 o 
   2  10  -9       38.41       43.29      6.16 o 
   0   0  -8      583.48      526.50     25.45 o 
   2   0  -8        6.40       12.59      4.81 o 
   4   0  -8      110.34      116.88     10.70 o 
   6   0  -8       68.99       62.58      9.17 o 
   8   0  -8        0.86       14.07     11.08 o 
   1   1  -8       96.59       85.85      6.22 o 
   2   1  -8      124.84      127.05      7.48 o 
   3   1  -8       72.19       75.17      6.19 o 
   4   1  -8        9.61       12.51      3.73 o 
   5   1  -8       14.97       12.75      3.85 o 
   6   1  -8       24.96       29.61      5.45 o 
   7   1  -8        8.50       10.48      4.23 o 
   8   1  -8        5.12       12.48      6.85 o 
   0   2  -8      115.26      132.16     10.56 o 
   1   2  -8      176.62      141.84      6.84 o 
   2   2  -8      106.04      114.74      7.19 o 
   3   2  -8        7.14        9.17      3.09 o 
   4   2  -8       16.10       23.78      4.52 o 
   5   2  -8        3.31        6.08      4.26 o 
   6   2  -8       47.33       46.18      7.58 o 
   7   2  -8      108.81       90.87      9.10 o 
   8   2  -8       25.57       37.80      6.01 o 
   1   3  -8       17.76       23.74      3.83 o 
   2   3  -8       78.50       86.20      6.33 o 
   3   3  -8       40.78       39.00      4.86 o 
   4   3  -8       40.63       46.16      5.29 o 
   5   3  -8       39.53       40.85      6.08 o 
   6   3  -8       19.49       29.99      5.81 o 
   7   3  -8       18.05       32.14      6.12 o 
   8   3  -8       14.61       17.56      6.32 o 
   0   4  -8       33.60       23.76      5.42 o 
   1   4  -8       67.07       67.19      5.81 o 
   2   4  -8       47.55       49.50      5.16 o 
   3   4  -8       52.06       53.60      5.50 o 
   4   4  -8       10.35        8.17      4.13 o 
   5   4  -8       47.13       41.62      6.67 o 
   6   4  -8       23.50       23.04      5.23 o 
   7   4  -8       11.83       27.97      6.60 o 
   8   4  -8        1.59       11.02      7.73 o 
   1   5  -8       45.38       50.04      5.31 o 
   2   5  -8      186.02      182.13      7.93 o 
   3   5  -8        0.86        2.46      2.81 o 
   4   5  -8       27.83       35.98      5.66 o 
   5   5  -8       12.69       14.02      6.22 o 
   6   5  -8       11.91       16.53      5.02 o 
   7   5  -8       30.66       38.38      6.73 o 
   8   5  -8       21.12       43.79     10.03 o 
   0   6  -8       55.15       55.88      7.56 o 
   1   6  -8      101.54      112.40      7.08 o 
   2   6  -8       48.73       47.63      5.33 o 
   3   6  -8       44.67       43.80      5.85 o 
   4   6  -8        0.51        7.84      3.85 o 
   5   6  -8       31.68       19.30      6.89 o 
   6   6  -8        2.88        5.98      4.22 o 
   7   6  -8       20.54       29.25      6.36 o 
   1   7  -8        4.44        5.71      3.20 o 
   2   7  -8      121.50      134.19      7.56 o 
   3   7  -8      119.58      106.69     13.16 o 
   4   7  -8       29.10       34.30      7.48 o 
   5   7  -8        0.39        6.12      3.85 o 
   6   7  -8       22.96       18.93      5.19 o 
   7   7  -8       10.86       26.37      5.52 o 
   0   8  -8      159.15      159.40     19.34 o 
   1   8  -8       35.19       27.86      4.50 o 
   2   8  -8       95.35       95.07      7.03 o 
   3   8  -8       12.34        9.86      5.88 o 
   4   8  -8       14.96        6.55      3.73 o 
   5   8  -8       27.67       33.74      5.49 o 
   6   8  -8        2.34       12.91      9.30 o 
   7   8  -8       41.76       63.68      8.84 o 
   1   9  -8       46.33       53.06      6.48 o 
   2   9  -8       89.52       79.15     10.59 o 
   3   9  -8       10.29        9.52      6.52 o 
   4   9  -8       14.50       10.47      4.35 o 
   5   9  -8        6.44        9.90     12.07 o 
   6   9  -8        1.41       23.72      6.26 o 
   0  10  -8       66.17       87.05     11.24 o 
   1  10  -8       19.32       15.93      4.85 o 
   2  10  -8       37.39       37.44      8.09 o 
   3  10  -8        2.32        3.87      3.65 o 
   4  10  -8       13.69        8.74      5.82 o 
   5  10  -8       55.76       57.96     11.68 o 
   6  10  -8       28.59       24.11      6.76 o 
   1  11  -8        4.50        8.47      4.62 o 
   2  11  -8       29.13       20.73      5.08 o 
   3  11  -8       43.80       56.03      9.10 o 
   4  11  -8       12.20       11.24      5.64 o 
   5  11  -8       17.57       29.88      6.97 o 
   0  12  -8       71.36       60.11     14.03 o 
   1  12  -8       23.17       18.96      5.26 o 
   2  12  -8       46.97       43.23      6.67 o 
   3  12  -8        7.81        1.84      6.19 o 
   4  12  -8       14.61       19.30      6.67 o 
   1  13  -8       19.81        8.55      7.64 o 
   2  13  -8       30.09       30.79     10.71 o 
   3  13  -8       25.55       31.59      7.89 o 
   0  14  -8       72.96       58.63     14.73 o 
   1  14  -8       13.65        8.81     11.67 o 
   2   0  -7       49.08       45.83      6.11 o 
   4   0  -7       94.76      103.59      9.10 o 
   6   0  -7       21.50       24.22      7.46 o 
   8   0  -7       12.74       18.66      7.37 o 
  10   0  -7       20.52       23.42     11.20 o 
   0   1  -7      310.33      286.90     12.01 o 
   1   1  -7       91.02       98.88      5.95 o 
   2   1  -7      231.13      200.97      7.28 o 
   3   1  -7        1.27        4.42      2.30 o 
   4   1  -7       13.20       17.07      3.79 o 
   5   1  -7       40.46       49.75      6.76 o 
   6   1  -7       44.89       38.70      6.33 o 
   7   1  -7      200.74      196.03     11.88 o 
   8   1  -7        9.83       16.48      4.27 o 
   9   1  -7       30.70       44.97      7.06 o 
  10   1  -7       14.63       18.13      7.36 o 
   1   2  -7       53.58       51.90      4.52 o 
   2   2  -7      264.53      242.47      8.01 o 
   3   2  -7      136.78      121.20      6.94 o 
   4   2  -7      158.07      144.40     10.27 o 
   5   2  -7       48.32       58.36      5.92 o 
   6   2  -7       35.86       31.09      6.17 o 
   7   2  -7       19.93       28.82      5.14 o 
   8   2  -7       17.98       15.66      6.63 o 
   9   2  -7       28.65       44.76      7.25 o 
  10   2  -7       37.52       60.45     12.27 o 
   0   3  -7       42.73       55.88      7.64 o 
   1   3  -7      187.07      171.47      6.76 o 
   2   3  -7       30.15       34.93      3.93 o 
   3   3  -7       43.03       47.03      5.26 o 
   4   3  -7       58.51       66.31      6.22 o 
   5   3  -7       13.81       25.95      4.20 o 
   6   3  -7      150.05      127.42     18.92 o 
   7   3  -7       40.03       27.78      7.40 o 
   8   3  -7       39.42       50.47      7.09 o 
   9   3  -7       51.84       50.58     12.68 o 
  10   3  -7        3.76       28.70      9.15 o 
   1   4  -7      134.20      113.70      5.47 o 
   2   4  -7       99.28      106.62      6.24 o 
   3   4  -7        2.67        4.64      2.85 o 
   4   4  -7      128.31      134.98      7.44 o 
   5   4  -7        6.08       17.16      3.90 o 
   6   4  -7       35.36       34.71      4.34 o 
   7   4  -7       17.82       18.08      4.93 o 
   8   4  -7        9.72       10.53      4.52 o 
   9   4  -7       12.01       20.96     10.35 o 
   0   5  -7      324.41      285.03     11.90 o 
   1   5  -7       66.47       66.88      5.10 o 
   2   5  -7      107.18      105.80      7.60 o 
   3   5  -7       32.36       39.28      4.94 o 
   4   5  -7       62.61       68.93      6.24 o 
   5   5  -7       15.12       22.15      4.39 o 
   6   5  -7       81.42       77.32     12.10 o 
   7   5  -7       15.24       13.74      4.83 o 
   8   5  -7       82.67       93.44      7.61 o 
   9   5  -7        0.79       10.27     15.13 o 
   1   6  -7        1.37        5.58      2.38 o 
   2   6  -7        0.87        9.53      3.27 o 
   3   6  -7      188.29      188.94      8.54 o 
   4   6  -7       10.20       17.00      3.82 o 
   5   6  -7      121.94      119.11     19.16 o 
   6   6  -7       19.69       26.65      5.31 o 
   7   6  -7        5.81       15.36      5.31 o 
   8   6  -7       29.99       38.65     16.82 o 
   9   6  -7       46.19       75.25     15.76 o 
   0   7  -7      250.79      255.06     11.67 o 
   1   7  -7        1.18        4.61      2.24 o 
   2   7  -7       95.03      100.47      6.86 o 
   3   7  -7        7.10       11.58      4.30 o 
   4   7  -7       45.38       35.02      6.67 o 
   5   7  -7       88.41       81.35      7.30 o 
   6   7  -7       29.15       22.18      4.90 o 
   7   7  -7       14.51       20.72      6.43 o 
   8   7  -7       59.42       42.48      8.48 o 
   9   7  -7       42.24       49.91      8.77 o 
   1   8  -7       15.78       25.55      4.32 o 
   2   8  -7      114.71      109.41      7.05 o 
   3   8  -7      320.06      258.08     17.01 o 
   4   8  -7       82.06       75.72     12.65 o 
   5   8  -7       49.52       64.67     10.61 o 
   6   8  -7        3.26       10.77      4.55 o 
   7   8  -7       46.36       53.52      8.28 o 
   8   8  -7       13.05       41.34      7.50 o 
   0   9  -7      233.64      212.15     14.72 o 
   1   9  -7       59.10       72.09      7.39 o 
   2   9  -7       25.21       21.52      4.25 o 
   3   9  -7       48.05       40.30     14.55 o 
   4   9  -7      106.30      100.98     18.35 o 
   5   9  -7       26.15       27.24      5.34 o 
   6   9  -7       66.99       73.89     22.61 o 
   7   9  -7       77.15       82.66     13.77 o 
   8   9  -7        8.99       30.45     12.59 o 
   1  10  -7       53.42       60.76      9.22 o 
   2  10  -7        2.96        9.75      6.19 o 
   3  10  -7       18.12       19.10      4.35 o 
   4  10  -7      109.35      103.39     20.11 o 
   5  10  -7       23.38       26.67     10.30 o 
   6  10  -7        8.39        6.40      6.46 o 
   7  10  -7       31.77       53.63      8.72 o 
   8  10  -7       30.79       41.47      7.47 o 
   0  11  -7      167.86      140.31      9.49 o 
   1  11  -7       44.56       45.88      7.46 o 
   2  11  -7       13.85       15.32      4.42 o 
   3  11  -7       16.53       11.30      4.35 o 
   4  11  -7        5.12        6.78      5.19 o 
   5  11  -7       36.05       40.31     11.57 o 
   6  11  -7        4.37       12.75      7.37 o 
   7  11  -7       61.66       72.83     28.79 o 
   1  12  -7        2.29        5.48      3.60 o 
   2  12  -7      123.82      122.52     24.79 o 
   3  12  -7       32.87       24.44      6.65 o 
   4  12  -7       93.96       92.92     33.75 o 
   5  12  -7        7.06       10.37     11.93 o 
   6  12  -7        6.15       13.58      6.61 o 
   7  12  -7       14.87       24.67     13.25 o 
   0  13  -7       14.75       12.99      7.83 o 
   1  13  -7      142.51      101.48     13.11 o 
   2  13  -7       32.44       41.23     13.48 o 
   3  13  -7       17.97       17.00      6.88 o 
   4  13  -7       22.69       21.67     12.57 o 
   5  13  -7       60.40       78.81     30.34 o 
   6  13  -7       24.58       36.11      7.01 o 
   1  14  -7       14.21        2.30      6.10 o 
   2  14  -7      172.44       87.92     16.45 o 
   3  14  -7        3.31       10.30      6.45 o 
   4  14  -7       13.20       18.97      7.31 o 
   5  14  -7        6.28       20.53      6.94 o 
   0  15  -7       30.80        5.43     10.77 o 
   1  15  -7       48.58       42.80      7.07 o 
   2  15  -7       31.63       14.12     11.82 o 
   3  15  -7        0.77        9.58     11.85 o 
   4  15  -7       18.18       35.02      7.94 o 
   1  16  -7       33.63       22.81     12.19 o 
   2  16  -7       11.70        5.71     11.27 o 
   0   0  -6      302.41      252.61     14.12 o 
   2   0  -6      101.78       96.01      6.93 o 
   4   0  -6       44.65       41.10      8.04 o 
   8   0  -6        4.23       12.16      6.63 o 
  10   0  -6       69.64       84.54     13.54 o 
   1   1  -6       29.42       23.47      2.94 o 
   2   1  -6       57.88       61.91      4.47 o 
   3   1  -6      171.97      159.35      7.06 o 
   4   1  -6      455.14      404.97     13.96 o 
   5   1  -6      384.66      355.14     13.60 o 
   6   1  -6       73.63       71.19     13.17 o 
   7   1  -6        3.78        6.04      2.77 o 
   8   1  -6        3.78       10.61      2.91 o 
   9   1  -6       33.42       47.58      5.95 o 
  10   1  -6        3.07        2.77      4.21 o 
  11   1  -6       11.79       19.01      8.79 o 
   0   2  -6      844.47      764.63     20.00 o 
   1   2  -6      121.18      117.36      5.11 o 
   2   2  -6      170.01      174.64      7.24 o 
   3   2  -6      785.71      736.74     14.71 o 
   4   2  -6      185.60      183.44      7.81 o 
   5   2  -6       55.42       57.20      6.71 o 
   6   2  -6       45.61       53.48      6.67 o 
   7   2  -6        7.25       15.61      3.64 o 
   8   2  -6        8.38       14.67      3.28 o 
   9   2  -6        5.64        9.33      4.23 o 
  10   2  -6       13.76       19.05      5.41 o 
  11   2  -6       49.56       68.70     14.58 o 
   1   3  -6        1.70        6.34      2.16 o 
   2   3  -6      218.44      205.50      7.80 o 
   3   3  -6      609.02      531.16     12.50 o 
   4   3  -6      152.57      148.10      7.15 o 
   5   3  -6       40.14       49.95      6.52 o 
   6   3  -6        0.35        5.86      2.52 o 
   7   3  -6      119.11      112.03      7.23 o 
   8   3  -6       42.82       50.63      7.07 o 
   9   3  -6       20.39       28.47      5.65 o 
  10   3  -6       26.63       41.91      8.27 o 
  11   3  -6        2.45       16.73      6.26 o 
   0   4  -6       17.22       19.90      4.11 o 
   1   4  -6      156.59      148.94      6.76 o 
   2   4  -6      360.83      335.69      9.91 o 
   3   4  -6       14.75       13.47      3.14 o 
   4   4  -6      117.30      114.28      6.92 o 
   5   4  -6       70.94       85.34      6.37 o 
   6   4  -6       91.16       85.97      5.95 o 
   7   4  -6       16.50       25.85     10.93 o 
   8   4  -6        4.57       14.64      4.20 o 
   9   4  -6       46.41       56.38      6.59 o 
  10   4  -6       17.86       19.97      6.77 o 
  11   4  -6        9.30       16.30     12.20 o 
   1   5  -6      117.98      108.61      7.02 o 
   2   5  -6      207.13      187.14      7.56 o 
   3   5  -6       65.94       79.07      6.13 o 
   4   5  -6       84.79       85.99      6.45 o 
   5   5  -6       44.85       49.96      4.52 o 
   6   5  -6        2.24        4.50      3.34 o 
   7   5  -6       28.21       29.72      4.90 o 
   8   5  -6       30.06       35.74      7.30 o 
   9   5  -6       33.30       35.95      7.82 o 
  10   5  -6       33.31       40.41     19.72 o 
   0   6  -6       13.90        3.42      2.82 o 
   1   6  -6      360.82      321.03     13.48 o 
   2   6  -6      247.85      228.21      8.52 o 
   3   6  -6      254.88      251.63      9.02 o 
   4   6  -6      173.35      156.28      8.15 o 
   5   6  -6       62.58       74.04      9.22 o 
   6   6  -6      220.67      196.62      9.81 o 
   7   6  -6       93.63       98.32      7.75 o 
   8   6  -6        4.41        5.01      5.51 o 
   9   6  -6       28.38       32.10     10.11 o 
  10   6  -6        8.04       21.37     13.92 o 
   1   7  -6       23.54       26.28      3.80 o 
   2   7  -6      311.21      296.66     17.89 o 
   3   7  -6       18.53       22.70      3.92 o 
   4   7  -6      155.74      133.92     15.49 o 
   5   7  -6        4.19        4.67      3.18 o 
   6   7  -6       82.28       78.10      9.60 o 
   7   7  -6       57.00       50.81      7.90 o 
   8   7  -6       10.39       19.78      6.39 o 
   9   7  -6       16.88       23.68      6.92 o 
  10   7  -6       32.72       45.57     10.73 o 
   0   8  -6      227.95      224.19     15.53 o 
   1   8  -6      216.39      201.10      7.95 o 
   2   8  -6       43.67       40.52      4.53 o 
   3   8  -6      307.36      283.66      9.40 o 
   4   8  -6      100.01       90.48     16.37 o 
   5   8  -6      207.27      175.14     11.86 o 
   6   8  -6       27.41       42.10      5.60 o 
   7   8  -6        0.17        2.74      5.14 o 
   8   8  -6       33.73       36.16      7.49 o 
   9   8  -6       19.38       27.07      7.60 o 
  10   8  -6       24.54       50.46     21.92 o 
   1   9  -6       57.33       60.17      5.16 o 
   2   9  -6      219.78      223.99      8.53 o 
   3   9  -6       11.84        8.77      3.07 o 
   4   9  -6       70.37       67.02     10.16 o 
   5   9  -6       34.08       30.09      4.85 o 
   6   9  -6       69.62       53.73      8.04 o 
   7   9  -6       12.99       16.18      5.76 o 
   8   9  -6       59.63       54.68      8.54 o 
   9   9  -6        0.51       13.83      9.62 o 
   0  10  -6      231.79      196.96     14.70 o 
   1  10  -6       14.86       15.88      3.39 o 
   2  10  -6      159.12      151.11      7.66 o 
   3  10  -6       29.81       31.71      4.66 o 
   4  10  -6        8.75       15.28      3.86 o 
   5  10  -6       23.20       23.63      6.34 o 
   6  10  -6      169.16      141.37     37.36 o 
   7  10  -6      103.59      114.57     14.60 o 
   8  10  -6        5.11        7.68      5.06 o 
   9  10  -6        1.10       20.03     10.15 o 
   1  11  -6       43.83       44.76      7.67 o 
   2  11  -6      161.28      147.15     23.82 o 
   3  11  -6      152.00      127.73     13.46 o 
   4  11  -6       28.92       21.89      7.52 o 
   5  11  -6       65.33       57.60      9.49 o 
   6  11  -6       18.07       18.77      6.77 o 
   7  11  -6       37.83       49.03     10.45 o 
   8  11  -6       69.23       79.43     10.27 o 
   9  11  -6       29.04       61.41      8.74 o 
   0  12  -6      232.66      246.81     42.26 o 
   1  12  -6       46.45       62.09      4.74 o 
   2  12  -6      231.12      229.89     11.41 o 
   3  12  -6        2.85        1.52      3.94 o 
   4  12  -6       28.45       25.02      6.31 o 
   5  12  -6       28.43       29.89     17.02 o 
   6  12  -6       30.18       16.70      8.66 o 
   7  12  -6       16.65       18.04     10.58 o 
   8  12  -6        8.19       12.65      5.77 o 
   1  13  -6       59.39       72.65      5.12 o 
   2  13  -6        5.86       12.58      4.83 o 
   3  13  -6      208.15      194.96     15.90 o 
   4  13  -6       29.25       35.10      7.83 o 
   5  13  -6       24.96       31.78      9.50 o 
   6  13  -6       23.62       22.22      7.25 o 
   7  13  -6        7.26       13.77      7.08 o 
   8  13  -6        0.90       18.28      6.32 o 
   0  14  -6      174.04      158.95      9.53 o 
   1  14  -6       11.16       10.27      3.80 o 
   2  14  -6        0.23        7.32      4.66 o 
   3  14  -6       14.38       18.72      6.80 o 
   4  14  -6       87.15      108.62     39.55 o 
   5  14  -6        5.56        6.72      7.20 o 
   6  14  -6       50.88       60.06      9.75 o 
   7  14  -6       18.19       32.28      7.46 o 
   1  15  -6       78.41       78.82     12.64 o 
   2  15  -6       83.13       52.92     12.74 o 
   3  15  -6        2.19       16.01      7.08 o 
   4  15  -6       87.47       90.06     17.02 o 
   5  15  -6       24.80       25.71      7.54 o 
   6  15  -6       10.28       18.64      6.89 o 
   0  16  -6       43.41       50.62     10.04 o 
   1  16  -6       54.06       64.01      6.28 o 
   2  16  -6        3.38       -0.68      9.70 o 
   3  16  -6        5.14        3.01     10.44 o 
   4  16  -6       13.66       18.76     11.97 o 
   5  16  -6        4.91       18.03      6.09 o 
   1  17  -6       18.49       31.32      5.62 o 
   2  17  -6       40.15       44.80      6.98 o 
   3  17  -6        7.11       -3.65      9.06 o 
   4  17  -6       89.89       77.48     16.39 o 
   0  18  -6        6.43       26.06      7.00 o 
   1  18  -6        8.82       18.69      6.94 o 
   2  18  -6        7.11       18.27      6.23 o 
   2   0  -5      473.82      500.71     18.60 o 
   4   0  -5      583.71      558.85     21.06 o 
   6   0  -5      266.45      220.87     14.77 o 
   8   0  -5      152.56      116.67      7.88 o 
  10   0  -5       88.10       99.34     12.86 o 
  12   0  -5       12.78       21.00     11.14 o 
   0   1  -5      159.89      157.94      7.38 o 
   1   1  -5      802.88      742.22     11.03 o 
   2   1  -5     1003.48      962.60     14.61 o 
   3   1  -5      243.01      229.71     16.81 o 
   4   1  -5      668.52      604.98     38.05 o 
   5   1  -5      428.24      405.37     13.47 o 
   6   1  -5        7.05       14.18      3.22 o 
   7   1  -5      239.72      224.26      7.34 o 
   8   1  -5       14.95       16.85      3.09 o 
   9   1  -5        1.87        9.74      2.92 o 
  10   1  -5        0.88        6.03      3.49 o 
  11   1  -5       15.74       10.44      6.14 o 
  12   1  -5        1.92        1.72      9.24 o 
   1   2  -5       53.85       64.96      4.64 o 
   2   2  -5      839.57      802.65     13.57 o 
   3   2  -5      180.93      167.65      7.95 o 
   4   2  -5      150.17      150.91     16.59 o 
   5   2  -5      275.18      267.30     10.98 o 
   6   2  -5       92.58       89.72      5.95 o 
   7   2  -5      110.07       98.39      5.34 o 
   8   2  -5       57.28       52.80      4.48 o 
   9   2  -5        7.82       18.74      3.95 o 
  10   2  -5       14.41       14.43      4.19 o 
  11   2  -5        1.82        1.70      5.24 o 
  12   2  -5       22.84       19.80     11.70 o 
   0   3  -5      679.06      653.70     30.90 o 
   1   3  -5      233.50      250.99      7.67 o 
   2   3  -5       78.60       85.22      4.64 o 
   3   3  -5      199.83      194.87      7.70 o 
   4   3  -5      348.71      336.03     20.05 o 
   5   3  -5      258.76      223.05     16.96 o 
   6   3  -5      336.45      297.59      9.67 o 
   7   3  -5       41.84       45.73      4.16 o 
   8   3  -5        2.28        5.70      2.87 o 
   9   3  -5       29.18       30.72      4.97 o 
  10   3  -5        3.58       10.49      5.18 o 
  11   3  -5        7.99       10.35     13.80 o 
  12   3  -5        3.51       15.96     10.62 o 
   1   4  -5      115.06      113.32      5.13 o 
   2   4  -5        3.30        5.49      1.84 o 
   3   4  -5      318.86      287.76      8.48 o 
   4   4  -5      768.19      704.69     13.50 o 
   5   4  -5      145.97      131.71      6.51 o 
   6   4  -5       51.13       49.71      5.16 o 
   7   4  -5      230.55      194.24      8.05 o 
   8   4  -5       86.64       88.66      6.80 o 
   9   4  -5       20.13       22.19      4.09 o 
  10   4  -5       14.28       11.17      5.62 o 
  11   4  -5       50.85       61.48      9.18 o 
  12   4  -5       20.18       46.51     11.60 o 
   0   5  -5       21.72       25.82      5.37 o 
   1   5  -5        1.27        2.10      1.49 o 
   2   5  -5       97.60       75.81      4.63 o 
   3   5  -5      127.49      122.63      5.68 o 
   4   5  -5      385.47      363.85     18.45 o 
   5   5  -5      151.63      145.72      5.80 o 
   6   5  -5      946.20      852.93     29.59 o 
   7   5  -5       60.84       75.34      7.95 o 
   8   5  -5       14.86       24.78      4.37 o 
   9   5  -5        7.82        7.06      4.66 o 
  10   5  -5        6.62        6.72      5.71 o 
  11   5  -5       30.79       39.41      8.16 o 
   1   6  -5       10.48       11.43      2.44 o 
   2   6  -5       28.45       31.75      3.66 o 
   3   6  -5      827.26      743.10     15.62 o 
   4   6  -5       47.92       42.79      3.71 o 
   5   6  -5      618.24      632.60     11.58 o 
   6   6  -5      132.03      120.15      6.82 o 
   7   6  -5       68.43       53.77      7.42 o 
   8   6  -5       74.23       64.99      8.28 o 
   9   6  -5       86.92       91.15     15.61 o 
  10   6  -5        4.68        3.15      5.36 o 
  11   6  -5        1.92       11.92     11.68 o 
   0   7  -5      625.41      563.15     21.80 o 
   1   7  -5       50.68       60.26      4.56 o 
   2   7  -5       85.53       89.74      4.03 o 
   3   7  -5      148.74      148.56      6.33 o 
   4   7  -5      376.70      355.58     19.66 o 
   5   7  -5      105.01      100.41      6.20 o 
   6   7  -5       10.07       16.46      3.88 o 
   7   7  -5       11.80       15.34      4.90 o 
   8   7  -5       53.21       43.72      7.59 o 
   9   7  -5       17.64       19.45      6.58 o 
  10   7  -5       18.98       23.78      7.42 o 
  11   7  -5        5.82       13.82      5.84 o 
   1   8  -5       11.03       12.27      2.85 o 
   2   8  -5       60.27       60.88      3.70 o 
   3   8  -5      397.26      374.10     15.67 o 
   4   8  -5      316.03      285.63     13.22 o 
   5   8  -5       94.85       89.61      6.86 o 
   6   8  -5       37.51       44.37      5.22 o 
   7   8  -5       21.56       25.05      6.01 o 
   8   8  -5       78.36       79.89      9.45 o 
   9   8  -5       33.17       37.27     21.07 o 
  10   8  -5        1.43       11.00      6.17 o 
  11   8  -5       45.95       51.63      8.51 o 
   0   9  -5      219.09      194.38     13.20 o 
   1   9  -5        2.95        0.18      3.56 o 
   2   9  -5       24.28       24.99      2.56 o 
   3   9  -5      131.00      116.37     14.93 o 
   4   9  -5       99.63      102.97     10.94 o 
   5   9  -5      242.15      222.80      8.79 o 
   6   9  -5       33.58       35.54      9.22 o 
   7   9  -5       15.03       15.24      5.54 o 
   8   9  -5       38.05       54.62      8.62 o 
   9   9  -5       15.91       23.90     10.74 o 
  10   9  -5        1.68       18.32      7.34 o 
   1  10  -5       45.35       42.84      6.28 o 
   2  10  -5      390.61      371.70     16.09 o 
   3  10  -5       70.46       72.21      8.51 o 
   4  10  -5      295.35      281.94      9.62 o 
   5  10  -5      252.41      218.02     11.67 o 
   6  10  -5       60.01       59.56      8.95 o 
   7  10  -5       19.87       21.38      6.32 o 
   8  10  -5       12.27       15.05      5.68 o 
   9  10  -5       21.85       40.04     11.37 o 
  10  10  -5       13.77       33.58      8.29 o 
   0  11  -5       45.70       48.99      8.87 o 
   1  11  -5      246.24      231.96      7.14 o 
   2  11  -5       10.59       14.94      2.75 o 
   3  11  -5      102.05       96.68     12.38 o 
   4  11  -5       59.38       65.81     12.33 o 
   5  11  -5       29.97       26.99      6.09 o 
   6  11  -5      270.19      234.97     23.97 o 
   7  11  -5       92.35       93.32     22.46 o 
   8  11  -5       63.06       68.16      9.84 o 
   9  11  -5       55.69       59.52     14.12 o 
  10  11  -5        5.21       27.85      6.35 o 
   1  12  -5       10.93       18.72      2.78 o 
   2  12  -5       27.83       35.55      3.56 o 
   3  12  -5       14.76       20.73      5.03 o 
   4  12  -5      200.17      179.79     15.06 o 
   5  12  -5        9.64       13.42      4.86 o 
   6  12  -5       30.41       26.28      6.31 o 
   7  12  -5       14.18        9.43      5.82 o 
   8  12  -5       14.61       11.14      9.49 o 
   9  12  -5        4.04       18.31      8.70 o 
   0  13  -5       13.30       11.63      3.65 o 
   1  13  -5       74.67       90.49      5.61 o 
   2  13  -5       47.78       68.89      5.89 o 
   3  13  -5      241.94      218.12     11.04 o 
   4  13  -5       18.98       20.72      5.30 o 
   5  13  -5       75.27       81.96      9.23 o 
   6  13  -5       23.02       27.75      7.34 o 
   7  13  -5       84.51       81.82     25.46 o 
   8  13  -5        4.76       14.84      6.73 o 
   9  13  -5        8.74       20.16      6.51 o 
   1  14  -5       23.10       30.90      5.19 o 
   2  14  -5       29.81       45.95      5.38 o 
   3  14  -5       62.49       62.01      8.95 o 
   4  14  -5       32.97       35.34      7.24 o 
   5  14  -5       13.66       26.40      6.47 o 
   6  14  -5       22.38       16.67      6.21 o 
   7  14  -5       44.36       43.17      8.66 o 
   8  14  -5       11.36       27.72      7.66 o 
   0  15  -5      167.13      146.90      8.96 o 
   1  15  -5       36.99       32.50      4.42 o 
   2  15  -5      230.74      223.61     20.58 o 
   3  15  -5       50.55       51.99      7.30 o 
   4  15  -5        7.16       16.43      5.54 o 
   5  15  -5       27.37       23.50      6.90 o 
   6  15  -5       44.62       45.04     14.60 o 
   7  15  -5       62.08       82.70     24.36 o 
   8  15  -5       12.13       29.48      6.76 o 
   1  16  -5       30.14       43.03      4.85 o 
   2  16  -5      138.89      134.05      9.74 o 
   3  16  -5       18.16       27.51      8.75 o 
   4  16  -5       12.14       25.45      6.69 o 
   5  16  -5        3.35        9.83      6.34 o 
   6  16  -5        9.18       11.06      6.55 o 
   7  16  -5        0.24       15.35      6.25 o 
   0  17  -5       55.35       66.61     10.71 o 
   1  17  -5       16.23       22.28      5.31 o 
   2  17  -5       80.86      100.09      7.31 o 
   3  17  -5        5.25       14.95      8.96 o 
   4  17  -5        3.93       17.16     10.41 o 
   5  17  -5        1.93       13.84      6.88 o 
   6  17  -5       18.94       40.14      8.45 o 
   1  18  -5        0.17        9.00      3.84 o 
   2  18  -5       25.72       45.50      6.16 o 
   3  18  -5       12.90       23.88      5.79 o 
   4  18  -5        3.69        1.66     10.53 o 
   5  18  -5       23.26       22.81     12.37 o 
   0  19  -5       82.81      108.95     13.11 o 
   1  19  -5       12.22       23.84      4.89 o 
   2  19  -5        1.62       11.56      4.01 o 
   4  19  -5       19.66       24.47      7.40 o 
   1  20  -5       48.75       69.88      7.44 o 
   0   0  -4      381.91      405.00     14.24 o 
   2   0  -4      705.85      679.16     19.46 o 
   4   0  -4      898.23      895.64     24.01 o 
   6   0  -4      848.49      777.83     16.65 o 
   8   0  -4       96.28       72.63      6.76 o 
  10   0  -4       44.91       51.39      6.53 o 
  12   0  -4        4.04       -3.68      8.66 o 
   1   1  -4      163.12      171.24      5.52 o 
   2   1  -4      104.82      108.52      5.69 o 
   3   1  -4     1216.23     1166.76     18.54 o 
   4   1  -4      234.30      252.44     10.25 o 
   5   1  -4      686.92      651.50     14.89 o 
   6   1  -4       28.47       38.11      3.15 o 
   7   1  -4      128.52      130.90      6.27 o 
   8   1  -4        3.25        6.95      2.22 o 
   9   1  -4      153.07      129.70      5.71 o 
  10   1  -4        9.30       16.94      3.61 o 
  11   1  -4       32.28       45.03      7.00 o 
  12   1  -4       14.59       30.67     11.08 o 
   0   2  -4     1349.31     1353.26     36.42 o 
   1   2  -4     1093.29     1126.51     13.95 o 
   2   2  -4       39.57       52.91      4.05 o 
   3   2  -4       16.86       21.14      1.81 o 
   4   2  -4      934.15      892.55     17.15 o 
   5   2  -4       78.83       91.48      4.86 o 
   6   2  -4      325.60      270.87     12.79 o 
   7   2  -4       72.93       71.10      4.65 o 
   8   2  -4       44.68       48.36      4.11 o 
   9   2  -4       25.72       27.98      4.12 o 
  10   2  -4        5.48       14.23      3.58 o 
  11   2  -4       10.31        8.81      5.28 o 
  12   2  -4        6.72       33.22     11.97 o 
   1   3  -4      291.61      339.47      7.68 o 
   2   3  -4      805.53      813.29     12.25 o 
   3   3  -4      295.22      256.42      5.41 o 
   4   3  -4      784.73      748.78     15.36 o 
   5   3  -4       77.70       78.70      4.63 o 
   6   3  -4       56.18       75.65      5.56 o 
   7   3  -4       29.67       30.34      3.18 o 
   8   3  -4      226.18      179.63      7.38 o 
   9   3  -4        0.62        7.34      2.72 o 
  10   3  -4        9.13       12.59      4.40 o 
  11   3  -4       24.56       20.90      6.24 o 
  12   3  -4       21.95       33.31      7.92 o 
   0   4  -4      372.16      360.27     14.37 o 
   1   4  -4      165.76      156.90      5.26 o 
   2   4  -4      431.99      427.78      8.79 o 
   3   4  -4       73.46       79.61      3.03 o 
   4   4  -4       47.27       42.39      8.56 o 
   5   4  -4     1253.72     1134.70     49.04 o 
   6   4  -4      510.08      462.29     11.08 o 
   7   4  -4      168.05      152.31      6.54 o 
   8   4  -4       40.75       41.39      4.79 o 
   9   4  -4       21.94       30.74      5.96 o 
  10   4  -4        4.44        6.24      4.26 o 
  11   4  -4        8.40       13.74      8.35 o 
  12   4  -4        0.11        6.53      6.92 o 
   1   5  -4       65.41       67.42      3.57 o 
   2   5  -4      161.66      155.97      7.52 o 
   3   5  -4       66.55       72.52      2.93 o 
   4   5  -4     1562.50     1497.07     15.32 o 
   5   5  -4      285.58      264.83      8.04 o 
   6   5  -4      229.15      212.60     14.87 o 
   7   5  -4      110.96      114.95      5.48 o 
   8   5  -4      167.55      138.19      6.71 o 
   9   5  -4       40.22       46.40      6.91 o 
  10   5  -4       12.70       16.07      5.46 o 
  11   5  -4        1.90        8.70      5.81 o 
  12   5  -4        1.73       14.44     11.24 o 
   0   6  -4      109.27      111.10      8.29 o 
   1   6  -4      552.50      508.62     12.29 o 
   2   6  -4      216.10      210.90      5.04 o 
   3   6  -4      221.12      230.30      5.33 o 
   4   6  -4       14.67       25.10      2.60 o 
   5   6  -4      523.46      476.68     11.44 o 
   6   6  -4      252.89      229.34     10.88 o 
   7   6  -4      481.68      446.64     10.97 o 
   8   6  -4       25.92       19.65      4.51 o 
   9   6  -4        4.37       11.89      4.61 o 
  10   6  -4        3.05        4.96      5.05 o 
  11   6  -4       14.42       20.17      6.52 o 
  12   6  -4       26.24       25.90      7.68 o 
   1   7  -4      102.20      109.87      5.86 o 
   2   7  -4     1068.68      990.44     11.21 o 
   3   7  -4       23.62       30.03      2.25 o 
   4   7  -4       65.26       65.33      3.05 o 
   5   7  -4      286.22      268.16      8.41 o 
   6   7  -4      400.44      366.30     10.10 o 
   7   7  -4       78.26       85.50     10.61 o 
   8   7  -4        9.94       18.94      5.53 o 
   9   7  -4        0.27        6.60      4.82 o 
  10   7  -4       38.18       30.36      7.36 o 
  11   7  -4       28.24       24.86      7.43 o 
  12   7  -4        4.55       14.47     11.31 o 
   0   8  -4       52.40       71.83      7.15 o 
   1   8  -4      369.06      355.59     10.79 o 
   2   8  -4      235.35      243.52      5.23 o 
   3   8  -4      146.72      146.71      4.30 o 
   4   8  -4       97.51       99.47      4.29 o 
   5   8  -4       19.28       20.44      3.21 o 
   6   8  -4      538.49      535.62     21.24 o 
   7   8  -4       32.44       37.81      6.43 o 
   8   8  -4       34.22       33.62      6.28 o 
   9   8  -4       16.75       21.06      6.15 o 
  10   8  -4        1.04        3.34      5.35 o 
  11   8  -4        7.48       10.53      6.47 o 
   1   9  -4       15.78       23.67      3.00 o 
   2   9  -4      200.52      202.09      5.66 o 
   3   9  -4      314.03      301.12      7.09 o 
   4   9  -4      117.38      123.66      4.74 o 
   5   9  -4       10.26       16.68      4.42 o 
   6   9  -4        6.67        7.48      4.25 o 
   7   9  -4       22.57       33.86      6.35 o 
   8   9  -4       30.12       27.01      6.43 o 
   9   9  -4        5.06        7.71      5.54 o 
  10   9  -4      120.50      118.79     12.00 o 
  11   9  -4       35.92       33.09      8.24 o 
   0  10  -4      212.32      192.20     11.94 o 
   1  10  -4       41.19       41.55      3.82 o 
   2  10  -4      127.69      113.13      4.58 o 
   3  10  -4       57.08       61.19      4.53 o 
   4  10  -4      629.82      591.44     15.09 o 
   5  10  -4       37.43       39.88      6.03 o 
   6  10  -4      229.13      218.58     11.29 o 
   7  10  -4       91.72       89.45     22.98 o 
   8  10  -4       25.10       31.36      6.73 o 
   9  10  -4       17.08       31.33      7.18 o 
  10  10  -4       24.85       25.04      7.09 o 
  11  10  -4       30.17       41.15      8.34 o 
   1  11  -4      185.06      179.04      8.09 o 
   2  11  -4      171.62      164.26      7.03 o 
   3  11  -4      218.89      210.27      6.33 o 
   4  11  -4      137.39      122.84      6.12 o 
   5  11  -4       14.97       17.01      4.91 o 
   6  11  -4       26.83       34.98      6.56 o 
   7  11  -4        8.87        9.49      4.97 o 
   8  11  -4       84.11       75.65      9.86 o 
   9  11  -4      115.13      117.65     12.08 o 
  10  11  -4       13.61       34.46      7.47 o 
  11  11  -4       25.59       36.79      8.47 o 
   0  12  -4      241.59      205.74     11.06 o 
   1  12  -4       46.55       56.95      3.91 o 
   2  12  -4      195.09      187.17      7.57 o 
   3  12  -4      344.44      322.05     14.10 o 
   4  12  -4       61.85       73.99      5.69 o 
   5  12  -4       22.00       32.65      5.95 o 
   6  12  -4      136.14      126.71      9.46 o 
   7  12  -4       45.58       55.41      7.96 o 
   8  12  -4       24.67       26.12      7.44 o 
   9  12  -4        0.46        9.16      4.91 o 
  10  12  -4        6.62       25.74     13.97 o 
   1  13  -4       35.91       47.52      3.71 o 
   2  13  -4        5.25        8.98      2.54 o 
   3  13  -4       90.70       98.33      5.95 o 
   4  13  -4       36.91       42.78      4.63 o 
   5  13  -4      346.12      309.11     13.76 o 
   6  13  -4       31.06       31.81      6.92 o 
   7  13  -4       13.39       14.70      6.11 o 
   8  13  -4       23.98       21.19      7.20 o 
   9  13  -4       40.55       57.85     14.84 o 
  10  13  -4       25.24       40.17     13.31 o 
   0  14  -4      232.02      183.53      9.23 o 
   1  14  -4       29.49       31.01      3.81 o 
   2  14  -4       28.37       34.03      3.93 o 
   3  14  -4       79.80       80.97      5.88 o 
   4  14  -4        3.25       12.30      2.93 o 
   5  14  -4      231.28      210.23     15.99 o 
   6  14  -4       34.59       38.34      7.16 o 
   7  14  -4       21.59       24.35      7.02 o 
   8  14  -4        1.34       15.99      6.16 o 
   9  14  -4       37.14       48.26     11.14 o 
   1  15  -4       37.47       42.15      4.41 o 
   2  15  -4       88.69      107.62      8.34 o 
   3  15  -4       21.83       32.61      4.26 o 
   4  15  -4      171.28      162.89      7.90 o 
   5  15  -4       33.05       45.47      7.57 o 
   6  15  -4        2.54        5.27      5.22 o 
   7  15  -4       10.87       16.94      6.91 o 
   8  15  -4        5.53        6.99      6.03 o 
   9  15  -4       20.64       33.61      7.32 o 
   0  16  -4      194.94      180.41     13.78 o 
   1  16  -4       37.65       39.60      5.62 o 
   2  16  -4       12.73       20.03      3.67 o 
   3  16  -4       11.88       13.26      4.05 o 
   4  16  -4       90.74      117.72      8.08 o 
   5  16  -4       30.12       35.82      7.30 o 
   6  16  -4       52.46       64.09     16.13 o 
   7  16  -4       38.21       36.85      8.30 o 
   8  16  -4       19.04       41.28      8.53 o 
   1  17  -4        0.80        6.70      3.51 o 
   2  17  -4       12.00       20.44      4.08 o 
   3  17  -4       19.03       21.93      4.04 o 
   4  17  -4       63.03       86.27      8.76 o 
   5  17  -4        5.38       13.75      5.83 o 
   6  17  -4       19.95       18.09      7.01 o 
   7  17  -4       34.11       41.14      8.84 o 
   0  18  -4      112.60      115.58     13.54 o 
   1  18  -4       16.37       27.59      7.12 o 
   2  18  -4        2.77        9.70      3.99 o 
   3  18  -4        4.79       14.23      3.79 o 
   4  18  -4       17.67       22.12      6.19 o 
   5  18  -4        1.87        1.26      9.30 o 
   6  18  -4        8.24       15.57      6.64 o 
   1  19  -4       36.01       48.24      6.49 o 
   2  19  -4       29.46       45.26      6.47 o 
   3  19  -4       22.02       28.54      5.17 o 
   4  19  -4       12.51       26.84      4.63 o 
   5  19  -4        1.01        0.52      9.09 o 
   0  20  -4       17.17       54.18      9.95 o 
   1  20  -4       47.84       63.08     10.44 o 
   2  20  -4        3.62       14.40      4.29 o 
   3  20  -4       11.19       22.70      5.05 o 
   4  20  -4        2.54       14.05      4.48 o 
   1  21  -4       21.25       31.00      7.37 o 
   2  21  -4       39.60       55.96     13.77 o 
   2   0  -3      172.23      141.92      7.98 o 
   4   0  -3     1483.05     1547.63     28.00 o 
   6   0  -3       34.32       49.68      4.07 o 
   8   0  -3       55.87       59.52      5.96 o 
  10   0  -3      165.28      156.21      8.88 o 
  12   0  -3       13.44       32.66      8.90 o 
   0   1  -3     1008.95     1054.60     13.92 o 
   1   1  -3      835.21      850.77     10.30 o 
   2   1  -3     1788.11     1955.02     27.00 o 
   3   1  -3     4626.51     5214.95     40.08 o 
   4   1  -3       23.59       40.28      5.99 o 
   5   1  -3      529.51      556.26     10.06 o 
   6   1  -3       73.78       85.28      3.68 o 
   7   1  -3      154.82      163.03      5.27 o 
   8   1  -3        5.71        6.84      2.23 o 
   9   1  -3        4.23       10.18      2.48 o 
  10   1  -3       17.71       23.57      4.00 o 
  11   1  -3       25.03       35.26      4.84 o 
  12   1  -3       14.53       19.98      8.26 o 
   1   2  -3     1622.80     1759.26     15.11 o 
   2   2  -3     2975.30     3010.33     25.20 o 
   3   2  -3      451.17      482.16     10.13 o 
   4   2  -3      125.22      125.25      3.01 o 
   5   2  -3       28.45       37.06      3.73 o 
   6   2  -3        6.76       12.27      3.19 o 
   7   2  -3        1.10        7.98      1.99 o 
   8   2  -3      150.32      131.15      5.14 o 
   9   2  -3      101.09       96.53      6.00 o 
  10   2  -3       98.83       98.11     10.68 o 
  11   2  -3        1.53       10.39      4.71 o 
  12   2  -3        4.78       12.68      9.21 o 
  13   2  -3        7.57        8.07     10.16 o 
   0   3  -3     3277.51     3538.66     38.28 o 
   1   3  -3      780.13      825.22     10.37 o 
   2   3  -3     1828.52     2010.43     26.61 o 
   3   3  -3      757.99      768.57      8.64 o 
   4   3  -3       13.16       24.49      1.99 o 
   5   3  -3      417.92      451.66      7.04 o 
   6   3  -3      506.18      475.84      9.78 o 
   7   3  -3      105.85       95.87      4.26 o 
   8   3  -3       21.45       22.94      2.71 o 
   9   3  -3        0.14        7.77      2.66 o 
  10   3  -3       35.96       36.61     10.74 o 
  11   3  -3       58.90       42.95      6.91 o 
  12   3  -3       41.65       32.98      7.37 o 
  13   3  -3       95.55       92.43     16.15 o 
   1   4  -3       11.54       10.68      2.15 o 
   2   4  -3     1182.34     1278.79     22.83 o 
   3   4  -3      133.62      107.97      3.53 o 
   4   4  -3      778.32      803.66      8.97 o 
   5   4  -3      402.97      419.37      6.84 o 
   6   4  -3       11.75       17.95      2.40 o 
   7   4  -3       97.32       97.28      4.26 o 
   8   4  -3      132.19      120.11      5.71 o 
   9   4  -3       79.13       77.59      7.88 o 
  10   4  -3       75.63       61.74     19.00 o 
  11   4  -3       90.45       79.60      9.18 o 
  12   4  -3       13.25       20.76      6.69 o 
  13   4  -3       54.51       45.56      8.06 o 
   0   5  -3      334.45      330.77     12.25 o 
   1   5  -3      274.82      276.70      7.95 o 
   2   5  -3      578.05      530.49      8.94 o 
   3   5  -3        8.06       10.01      1.34 o 
   4   5  -3       83.62       93.72      3.51 o 
   5   5  -3        1.39        6.51      1.35 o 
   6   5  -3      177.42      170.48      6.67 o 
   7   5  -3      331.15      310.91      8.47 o 
   8   5  -3        8.25       15.64      4.41 o 
   9   5  -3       24.93       32.66      5.67 o 
  10   5  -3       19.35       21.90      5.37 o 
  11   5  -3       39.67       39.45      7.23 o 
  12   5  -3       98.12       75.63     18.93 o 
  13   5  -3        4.79       12.81      5.80 o 
   1   6  -3       39.66       43.63      3.79 o 
   2   6  -3      178.60      190.76      4.69 o 
   3   6  -3      986.41      940.42     13.97 o 
   4   6  -3      247.49      243.61      5.15 o 
   5   6  -3      626.47      661.57      9.28 o 
   6   6  -3      129.74      122.68      5.14 o 
   7   6  -3       59.98       66.07      7.22 o 
   8   6  -3       55.44       59.77      7.26 o 
   9   6  -3       76.14       82.44      8.60 o 
  10   6  -3       17.97       18.44      5.47 o 
  11   6  -3       25.79       37.25      7.80 o 
  12   6  -3        4.36       11.17      8.89 o 
   0   7  -3     4057.07     4188.87     44.57 o 
   1   7  -3      277.35      277.76      8.40 o 
   2   7  -3      402.30      406.87      5.99 o 
   3   7  -3       59.19       64.12      2.64 o 
   4   7  -3      341.14      328.75      5.63 o 
   5   7  -3      136.04      127.10      6.71 o 
   6   7  -3      119.72      114.68      4.64 o 
   7   7  -3      186.86      172.04      9.72 o 
   8   7  -3      122.39      116.77     10.54 o 
   9   7  -3       71.53       82.94      9.13 o 
  10   7  -3       26.38       30.37      6.49 o 
  11   7  -3        4.97        5.57      5.41 o 
  12   7  -3       12.66       16.36      6.40 o 
   1   8  -3       47.52       50.89      2.70 o 
   2   8  -3       39.80       36.84      2.41 o 
   3   8  -3      452.08      421.85      6.27 o 
   4   8  -3      753.10      717.76     22.70 o 
   5   8  -3      414.07      376.91      7.40 o 
   6   8  -3      184.10      185.84     11.26 o 
   7   8  -3       98.83      107.70      8.63 o 
   8   8  -3       54.70       70.68      8.04 o 
   9   8  -3       64.18       75.41      8.92 o 
  10   8  -3        4.03       15.13      6.10 o 
  11   8  -3       26.23       28.33      7.21 o 
  12   8  -3       14.08       21.10      6.67 o 
   0   9  -3      636.79      599.33     12.10 o 
   1   9  -3      115.65      119.75      3.96 o 
   2   9  -3       31.08       39.45      2.71 o 
   3   9  -3      218.39      204.67      5.50 o 
   4   9  -3      150.93      157.86      4.88 o 
   5   9  -3       27.97       42.46      4.00 o 
   6   9  -3      433.46      383.39     12.73 o 
   7   9  -3        2.60        4.93      3.69 o 
   8   9  -3        5.29        6.39      5.25 o 
   9   9  -3       32.17       32.75      7.01 o 
  10   9  -3       10.35       16.45      6.38 o 
  11   9  -3       49.87       58.01      9.08 o 
  12   9  -3       12.31       25.93      6.71 o 
   1  10  -3      147.34      140.33      3.90 o 
   2  10  -3      122.30      115.85      4.17 o 
   3  10  -3       69.82       73.77      3.60 o 
   4  10  -3      772.41      733.39     19.59 o 
   5  10  -3       62.81       67.85      4.87 o 
   6  10  -3       28.14       35.82      4.24 o 
   7  10  -3       34.11       32.29      6.13 o 
   8  10  -3      105.57      112.21     10.91 o 
   9  10  -3      122.04      139.00     12.23 o 
  10  10  -3       14.62       20.75      6.74 o 
  11  10  -3       47.83       47.14      9.46 o 
   0  11  -3      151.67      157.73      5.62 o 
   1  11  -3      446.93      423.86     15.41 o 
   2  11  -3       65.62       70.46      3.59 o 
   3  11  -3       37.48       46.36      4.21 o 
   4  11  -3      789.64      769.54     17.26 o 
   5  11  -3      216.34      213.10      8.06 o 
   6  11  -3      118.51      121.17      6.37 o 
   7  11  -3       85.63       85.76     10.68 o 
   8  11  -3       17.83       23.20      5.93 o 
   9  11  -3        5.52        6.29      5.37 o 
  10  11  -3       29.68       28.21      7.20 o 
  11  11  -3       12.80       31.14      9.15 o 
   1  12  -3      372.50      349.83      7.49 o 
   2  12  -3      391.16      354.54      8.91 o 
   3  12  -3       29.37       38.45      4.16 o 
   4  12  -3      235.00      218.61      8.15 o 
   5  12  -3      118.44      113.80      6.42 o 
   6  12  -3       38.75       34.26      4.17 o 
   7  12  -3       72.50       81.58      8.88 o 
   8  12  -3      129.25      140.78     11.50 o 
   9  12  -3       35.01       23.75      7.80 o 
  10  12  -3       10.36       18.43      6.32 o 
  11  12  -3       20.82       41.22      7.12 o 
   0  13  -3       20.32       31.48      4.08 o 
   1  13  -3      551.02      495.04      8.26 o 
   2  13  -3      124.34      112.45      5.70 o 
   3  13  -3      148.88      152.06      6.63 o 
   4  13  -3      122.84      110.28      6.04 o 
   5  13  -3       57.05       71.30      5.70 o 
   6  13  -3       48.29       48.76      5.16 o 
   7  13  -3      120.22      134.79     11.35 o 
   8  13  -3       12.12       12.69      6.10 o 
   9  13  -3        1.02        6.04      5.37 o 
  10  13  -3        6.54       21.89      6.29 o 
   1  14  -3       37.73       43.75      4.27 o 
   2  14  -3      440.22      384.57     10.27 o 
   3  14  -3      106.70      103.36      5.97 o 
   4  14  -3       43.83       49.07      4.93 o 
   5  14  -3       62.17       63.29      5.70 o 
   6  14  -3       10.96       19.55      3.78 o 
   7  14  -3       11.25       19.95      6.12 o 
   8  14  -3       28.48       46.28      8.29 o 
   9  14  -3        5.84       11.02      6.05 o 
  10  14  -3       23.59       31.58      8.17 o 
   0  15  -3      273.91      252.31     15.16 o 
   1  15  -3        6.84       10.40      2.77 o 
   2  15  -3      131.31      131.45     11.30 o 
   3  15  -3       19.08       29.33      3.95 o 
   4  15  -3       23.75       30.29      4.17 o 
   5  15  -3      177.01      157.91      7.65 o 
   6  15  -3        6.32        9.20      3.34 o 
   7  15  -3       33.35       37.49      7.84 o 
   8  15  -3       21.55       30.05      8.11 o 
   9  15  -3        9.30        9.26      5.77 o 
   1  16  -3      116.74      112.85      8.26 o 
   2  16  -3      100.29      108.28      6.15 o 
   3  16  -3       55.95       63.53      5.44 o 
   4  16  -3       43.00       53.15      5.40 o 
   5  16  -3       13.13       24.90      4.21 o 
   6  16  -3       26.78       31.69      5.02 o 
   7  16  -3       22.76       29.43      7.73 o 
   8  16  -3       40.56       44.53      8.26 o 
   9  16  -3       13.51       25.61      7.25 o 
   0  17  -3      217.66      197.85     15.13 o 
   1  17  -3       19.30       16.78      4.37 o 
   2  17  -3       53.21       64.27      5.54 o 
   3  17  -3       17.95       19.93      6.16 o 
   4  17  -3       15.44       20.43      3.98 o 
   5  17  -3       44.78       40.70      5.35 o 
   6  17  -3      119.22      119.24      8.48 o 
   7  17  -3       21.56       20.91      6.87 o 
   8  17  -3       11.82       22.58      7.75 o 
   1  18  -3       75.36       71.61      8.95 o 
   2  18  -3       30.41       33.99      5.53 o 
   3  18  -3       60.07       70.12      8.84 o 
   4  18  -3        0.25        5.84      3.20 o 
   5  18  -3       81.12       93.38     12.19 o 
   6  18  -3        2.71       13.52      3.93 o 
   7  18  -3       24.45       26.36      8.66 o 
   0  19  -3       77.26       83.16     11.88 o 
   1  19  -3        0.70        4.85      3.68 o 
   2  19  -3       18.71       26.91      8.52 o 
   3  19  -3       38.32       36.44      6.12 o 
   4  19  -3       19.00       26.09      5.00 o 
   5  19  -3       17.16       23.92      4.78 o 
   6  19  -3       74.12       70.81     19.77 o 
   1  20  -3        5.61       16.90      7.35 o 
   2  20  -3        6.47       20.53      4.95 o 
   3  20  -3       72.15       84.96      8.32 o 
   4  20  -3       28.20       36.55      6.24 o 
   5  20  -3        0.80        7.25      4.09 o 
   0  21  -3        5.55       28.64      7.55 o 
   1  21  -3       25.50       30.08      5.76 o 
   2  21  -3        3.40       16.86      4.27 o 
   3  21  -3        0.89       15.92      4.17 o 
   4  21  -3       71.06       98.54     12.06 o 
   1  22  -3       17.13       27.04      5.32 o 
   0   0  -2    15726.43    16879.46     69.47 o 
   2   0  -2     6654.15     7404.34     48.75 o 
   4   0  -2     3127.62     3594.57     17.09 o 
   6   0  -2      304.76      281.71      5.91 o 
   8   0  -2      172.06      168.61      7.67 o 
  10   0  -2      137.62      129.72      8.18 o 
   1   1  -2     1928.67     2138.15     60.70 o 
   2   1  -2      495.07      518.70     12.09 o 
   3   1  -2     1608.62     1694.34     10.47 o 
   4   1  -2      379.11      376.85      6.12 o 
   5   1  -2     1277.54     1439.66     21.49 o 
   6   1  -2       41.59       57.74      2.39 o 
   7   1  -2       98.80      100.00      3.31 o 
   8   1  -2      288.14      252.00      6.74 o 
   9   1  -2      139.96      126.74      5.42 o 
  10   1  -2        6.85        8.38      3.09 o 
  11   1  -2      174.82      154.09      7.59 o 
  12   1  -2       25.75       50.04     11.08 o 
   0   2  -2     6193.91     6801.16     43.62 o 
   1   2  -2     1873.80     2032.65     17.02 o 
   2   2  -2       13.30       17.70      1.81 o 
   3   2  -2      216.96      245.66      3.88 o 
   4   2  -2     1130.95     1152.18     18.08 o 
   5   2  -2       72.17       73.12      2.48 o 
   6   2  -2      811.44      823.29      8.58 o 
   7   2  -2      547.33      492.65      7.13 o 
   8   2  -2      264.14      229.90      6.36 o 
   9   2  -2       77.26       83.00      4.71 o 
  10   2  -2       57.85       61.11      5.71 o 
  11   2  -2        0.62       14.35      4.58 o 
  12   2  -2       18.84       24.60      5.88 o 
  13   2  -2        0.59        0.61      8.96 o 
   1   3  -2     1230.88     1278.48     11.68 o 
   2   3  -2      167.79      186.15      3.89 o 
   3   3  -2     1076.59     1113.19      8.93 o 
   4   3  -2     2539.18     2659.08     42.30 o 
   5   3  -2      309.40      326.63      5.05 o 
   6   3  -2      217.48      213.65      4.43 o 
   7   3  -2      142.99      135.93      5.64 o 
   8   3  -2      200.06      189.24      6.71 o 
   9   3  -2      392.18      322.75      9.39 o 
  10   3  -2       25.55       42.18      8.66 o 
  11   3  -2       93.21       87.20     21.30 o 
  12   3  -2       27.52       30.75      6.20 o 
  13   3  -2        7.72        8.63     10.22 o 
   0   4  -2     4296.63     4892.92     39.23 o 
   1   4  -2       90.95       91.89      4.02 o 
   2   4  -2      287.22      303.69      4.97 o 
   3   4  -2       42.26       40.93      2.70 o 
   4   4  -2      627.03      678.24      7.86 o 
   5   4  -2      285.44      344.50      5.87 o 
   6   4  -2      254.22      232.02      7.54 o 
   7   4  -2      417.91      381.82      7.41 o 
   8   4  -2       44.76       58.37      6.12 o 
   9   4  -2      216.98      182.47      9.79 o 
  10   4  -2       64.21       62.36      7.04 o 
  11   4  -2      124.35       98.02      9.42 o 
  12   4  -2        1.54       -0.50      4.66 o 
  13   4  -2       89.11       70.26     20.80 o 
   1   5  -2      581.29      634.09     10.32 o 
   2   5  -2     1328.30     1379.15      9.04 o 
   3   5  -2      500.40      557.77      6.01 o 
   4   5  -2      292.96      297.64      5.27 o 
   5   5  -2      488.73      503.08      9.45 o 
   6   5  -2      289.26      326.46      5.50 o 
   7   5  -2       28.21       41.42      4.36 o 
   8   5  -2        4.43       11.62      4.03 o 
   9   5  -2      184.56      156.31     19.14 o 
  10   5  -2      149.56      128.71      9.75 o 
  11   5  -2        9.63       14.22      5.86 o 
  12   5  -2       10.87       10.61      5.61 o 
  13   5  -2       30.42       34.90      6.96 o 
   0   6  -2        1.67        2.73      1.81 o 
   1   6  -2      146.61      129.70      3.45 o 
   2   6  -2      401.49      441.27      5.30 o 
   3   6  -2       86.98       99.13      3.23 o 
   4   6  -2      395.47      419.20      6.40 o 
   5   6  -2      395.81      411.54     11.39 o 
   6   6  -2       64.85       75.20      3.23 o 
   7   6  -2      379.80      358.05      9.97 o 
   8   6  -2      297.55      262.40     11.76 o 
   9   6  -2      138.84      107.22      8.70 o 
  10   6  -2       32.35       38.12      6.45 o 
  11   6  -2        8.11       14.43      5.61 o 
  12   6  -2       12.40       10.57      8.47 o 
  13   6  -2       20.70       32.71      7.04 o 
   1   7  -2      429.61      470.65      6.62 o 
   2   7  -2     2677.61     2735.43     29.52 o 
   3   7  -2       81.41       84.85      2.52 o 
   4   7  -2     1077.47     1063.37     11.52 o 
   5   7  -2      194.78      180.40      7.04 o 
   6   7  -2      301.05      274.33     10.29 o 
   7   7  -2      272.71      241.81      7.96 o 
   8   7  -2       84.26       99.91     12.89 o 
   9   7  -2       28.77       39.16      6.70 o 
  10   7  -2       40.67       39.26      8.95 o 
  11   7  -2       12.90       13.52      6.16 o 
  12   7  -2       12.09       10.06      5.96 o 
  13   7  -2       12.45       23.55      6.03 o 
   0   8  -2       82.01       68.41      3.82 o 
   1   8  -2      340.04      332.56      5.03 o 
   2   8  -2      383.27      418.04      7.69 o 
   3   8  -2       16.18       16.03      1.42 o 
   4   8  -2      281.40      304.47      5.82 o 
   5   8  -2      870.20      856.04     13.62 o 
   6   8  -2      142.72      139.68     10.60 o 
   7   8  -2      691.05      654.66     22.05 o 
   8   8  -2       38.17       40.56      6.37 o 
   9   8  -2      141.78      128.66     12.11 o 
  10   8  -2      112.86       83.51     16.52 o 
  11   8  -2       14.81       18.15      6.40 o 
  12   8  -2       12.35       14.32      6.07 o 
   1   9  -2      145.13      149.30      3.57 o 
   2   9  -2      532.23      534.08      7.06 o 
   3   9  -2       66.37       80.63      4.89 o 
   4   9  -2      386.24      391.70      9.22 o 
   5   9  -2      513.09      458.54     15.03 o 
   6   9  -2      149.47      157.48      8.05 o 
   7   9  -2       47.80       51.67      4.89 o 
   8   9  -2      222.70      200.19      8.12 o 
   9   9  -2       10.14       14.61      4.97 o 
  10   9  -2        1.56        2.97      5.37 o 
  11   9  -2       20.73       24.14      7.98 o 
  12   9  -2        5.43       10.44      5.52 o 
   0  10  -2      486.46      521.23      8.92 o 
   1  10  -2      523.01      480.20      6.43 o 
   2  10  -2       60.83       58.06      2.91 o 
   3  10  -2       57.22       61.88      3.10 o 
   4  10  -2        2.47        7.39      2.02 o 
   5  10  -2       73.33       89.54      5.53 o 
   6  10  -2      532.20      497.81     11.83 o 
   7  10  -2      140.24      132.77      7.79 o 
   8  10  -2       66.04       60.53      7.81 o 
   9  10  -2        7.30        5.85      4.73 o 
  10  10  -2        7.06        5.32      5.74 o 
  11  10  -2       13.93       13.33      6.39 o 
  12  10  -2        6.64       25.55      9.55 o 
   1  11  -2      238.02      235.85      4.75 o 
   2  11  -2      144.66      145.96      4.41 o 
   3  11  -2      307.39      282.12      8.08 o 
   4  11  -2       98.11       94.75      5.28 o 
   5  11  -2        5.17        3.61      2.08 o 
   6  11  -2      115.29      108.60      5.87 o 
   7  11  -2       26.23       35.56      4.18 o 
   8  11  -2       46.73       64.44      5.86 o 
   9  11  -2      143.11      134.91     10.92 o 
  10  11  -2       21.62       22.10      6.36 o 
  11  11  -2       49.60       38.79      7.96 o 
  12  11  -2        3.77       14.42      7.78 o 
   0  12  -2     1122.33     1088.51     41.91 o 
   1  12  -2      101.36      100.73      3.78 o 
   2  12  -2      211.12      202.30      6.86 o 
   3  12  -2      111.97      101.99      8.44 o 
   4  12  -2      369.67      377.49     10.04 o 
   5  12  -2      268.20      245.67      8.67 o 
   6  12  -2      275.17      279.27      9.56 o 
   7  12  -2        4.00       10.72      3.24 o 
   8  12  -2       75.30       89.40      6.60 o 
   9  12  -2       45.33       39.31      8.16 o 
  10  12  -2        5.31        4.69      5.33 o 
  11  12  -2       42.33       29.61      6.81 o 
   1  13  -2      606.06      557.74      9.46 o 
   2  13  -2       13.92       19.85      3.03 o 
   3  13  -2      353.65      299.21      8.92 o 
   4  13  -2        5.74        7.90      2.53 o 
   5  13  -2       51.61       57.91      5.93 o 
   6  13  -2       46.09       47.40      4.97 o 
   7  13  -2       13.71       25.57      4.03 o 
   8  13  -2       78.54       79.71      6.53 o 
   9  13  -2       26.87       35.82      7.84 o 
  10  13  -2       19.84       24.79      6.98 o 
  11  13  -2        5.84       16.62      8.00 o 
   0  14  -2     1737.23     1492.44     22.45 o 
   1  14  -2      510.28      443.34     10.68 o 
   2  14  -2       41.75       39.66      3.44 o 
   3  14  -2      105.96       94.60      5.56 o 
   4  14  -2      118.43      114.66      6.23 o 
   5  14  -2       83.94       94.10      6.51 o 
   6  14  -2       67.47       90.03      6.80 o 
   7  14  -2        2.71        9.61      2.96 o 
   8  14  -2        4.29        6.17      4.45 o 
   9  14  -2       42.73       50.83     10.48 o 
  10  14  -2       25.38       22.83      8.44 o 
   1  15  -2      100.96      100.05      6.44 o 
   2  15  -2      150.94      131.91      5.50 o 
   3  15  -2      150.03      129.96      5.43 o 
   4  15  -2       60.15       69.30      6.21 o 
   5  15  -2       48.19       57.49      5.25 o 
   6  15  -2        6.04        7.51      2.92 o 
   7  15  -2       47.69       49.54      5.80 o 
   8  15  -2        8.21       12.05      4.22 o 
   9  15  -2        2.85        9.00      5.83 o 
  10  15  -2       49.91       45.31      8.16 o 
   0  16  -2       24.39       36.38      7.00 o 
   1  16  -2      303.41      256.42     10.93 o 
   2  16  -2       29.30       32.79      3.84 o 
   3  16  -2       23.75       34.93      3.62 o 
   4  16  -2       53.93       69.85      5.77 o 
   5  16  -2       82.83       82.48      6.55 o 
   6  16  -2       24.03       26.76      4.33 o 
   7  16  -2       28.13       39.94      7.58 o 
   8  16  -2       21.53       30.31      5.47 o 
   9  16  -2        6.05       22.50      6.67 o 
   1  17  -2       49.48       48.21      6.11 o 
   2  17  -2      135.74      125.46      8.13 o 
   3  17  -2       61.59       75.64      6.03 o 
   4  17  -2      114.82      116.46      6.00 o 
   5  17  -2       37.10       35.86      4.92 o 
   6  17  -2       35.11       43.30      5.44 o 
   7  17  -2        7.64       13.19      4.10 o 
   8  17  -2       82.59       95.14     10.21 o 
   9  17  -2        2.74       26.45      6.50 o 
   0  18  -2      193.94      158.09     13.88 o 
   1  18  -2      232.29      201.65     10.76 o 
   2  18  -2        1.19        3.79      3.27 o 
   3  18  -2       37.74       39.60      6.02 o 
   4  18  -2        4.48       11.69      3.38 o 
   5  18  -2       73.52       72.11      5.67 o 
   6  18  -2        1.42        0.89      3.59 o 
   7  18  -2       31.91       39.34      5.88 o 
   8  18  -2        3.25       17.55      4.39 o 
   1  19  -2        1.03        5.64      3.54 o 
   2  19  -2      118.05      122.55      9.71 o 
   3  19  -2        7.04        5.16      3.97 o 
   4  19  -2      172.93      153.80     10.44 o 
   5  19  -2       16.11       17.15      6.33 o 
   6  19  -2        1.21        6.62      3.30 o 
   7  19  -2        3.56       13.90      4.76 o 
   0  20  -2       19.59       33.83      8.63 o 
   1  20  -2       44.89       48.71      7.00 o 
   2  20  -2        5.86       11.41      4.56 o 
   3  20  -2       26.11       25.04      5.61 o 
   4  20  -2       14.50       21.27      6.77 o 
   5  20  -2       23.02       37.24     15.07 o 
   6  20  -2       11.96       20.20      5.54 o 
   1  21  -2        9.81       21.01      4.99 o 
   2  21  -2       28.06       34.78      9.55 o 
   3  21  -2       68.47       74.15     11.25 o 
   4  21  -2        2.32       15.79      7.97 o 
   5  21  -2       16.01       40.10      5.94 o 
   0  22  -2      108.46      108.85     13.63 o 
   1  22  -2        6.05       20.83      4.49 o 
   2  22  -2        3.66       20.50      4.85 o 
   3  22  -2        2.02       11.08      8.72 o 
   2   0  -1    29559.91    30692.38    156.99 o 
   4   0  -1     1331.77     1476.17     11.50 o 
   6   0  -1      816.51      878.28     10.89 o 
   8   0  -1      501.50      466.93      9.49 o 
  10   0  -1       41.70       37.92      5.37 o 
   0   1  -1     5226.38     5613.34     31.04 o 
   1   1  -1     2698.83     2780.64     17.25 o 
   2   1  -1      411.56      423.66      5.13 o 
   3   1  -1      449.85      476.76      7.39 o 
   4   1  -1      450.89      531.36      4.90 o 
   5   1  -1      374.90      347.99      4.50 o 
   6   1  -1        2.85       15.93      1.39 o 
   7   1  -1      613.74      612.56      7.11 o 
   8   1  -1      167.29      158.58      3.96 o 
   9   1  -1       20.67       25.11      2.52 o 
  10   1  -1       71.67       71.77      4.80 o 
  11   1  -1       10.97       16.53      3.43 o 
  12   1  -1       94.47      113.09     13.66 o 
   1   2  -1     1509.32     1620.92     15.04 o 
   2   2  -1     1692.90     1754.09     15.80 o 
   3   2  -1      799.90      827.41      8.16 o 
   4   2  -1     1053.22     1091.63     11.45 o 
   5   2  -1      150.99      160.10      3.48 o 
   6   2  -1       59.85       71.31      2.70 o 
   7   2  -1      110.14      114.21      3.62 o 
   8   2  -1      353.94      335.54      6.33 o 
   9   2  -1      557.09      526.11      8.56 o 
  10   2  -1      164.26      153.35      7.16 o 
  11   2  -1      110.57      120.53      9.38 o 
  12   2  -1       27.80       37.25      6.22 o 
  13   2  -1       30.17       28.09     11.97 o 
   0   3  -1      478.93      471.24      9.06 o 
   1   3  -1     4586.17     4968.50     15.70 o 
   2   3  -1     2353.32     2480.07     19.97 o 
   3   3  -1     2657.36     2793.36     13.32 o 
   4   3  -1      522.30      564.69      8.29 o 
   5   3  -1     1673.08     1732.12     20.14 o 
   6   3  -1      430.07      444.76      7.25 o 
   7   3  -1     1183.54     1116.22     14.93 o 
   8   3  -1      106.81      110.55      5.42 o 
   9   3  -1      669.87      597.52     21.65 o 
  10   3  -1        8.78       14.43      4.64 o 
  11   3  -1       52.82       62.69     13.11 o 
  12   3  -1       11.12       18.76      5.45 o 
  13   3  -1        7.83        2.15      8.13 o 
   1   4  -1     5280.87     5943.81     18.31 o 
   2   4  -1     1373.91     1443.73      9.56 o 
   3   4  -1      424.40      470.15     11.24 o 
   4   4  -1      119.74      130.28      2.84 o 
   5   4  -1      424.28      446.85     11.54 o 
   6   4  -1      115.31       99.87      3.10 o 
   7   4  -1        7.53       14.66      1.91 o 
   8   4  -1      292.41      273.02      9.63 o 
   9   4  -1      310.64      253.01     13.22 o 
  10   4  -1       34.23       44.42      6.38 o 
  11   4  -1       73.69       72.52     11.68 o 
  12   4  -1       17.70       17.63      5.36 o 
  13   4  -1        4.76       15.96      6.06 o 
   0   5  -1    18218.86    19967.23     53.96 o 
   1   5  -1     1420.97     1531.98      9.57 o 
   2   5  -1      237.20      264.53      3.09 o 
   3   5  -1        4.38        8.88      1.90 o 
   4   5  -1       20.76       30.72      1.72 o 
   5   5  -1      142.82      172.51      4.12 o 
   6   5  -1      664.90      679.79      7.63 o 
   7   5  -1      129.11      143.54      5.14 o 
   8   5  -1      116.80      100.48      5.27 o 
   9   5  -1      128.16      116.42      5.91 o 
  10   5  -1       12.66       21.68      5.04 o 
  11   5  -1        9.67        7.29      4.35 o 
  12   5  -1       54.38       44.80      7.80 o 
  13   5  -1       42.69       45.37      8.65 o 
   1   6  -1      672.21      677.81      6.04 o 
   2   6  -1       60.17       65.48      1.68 o 
   3   6  -1     1009.19      975.60     20.06 o 
   4   6  -1      638.25      664.35     13.57 o 
   5   6  -1      354.29      335.53      4.57 o 
   6   6  -1        3.28       14.25      2.29 o 
   7   6  -1       56.00       61.45      4.42 o 
   8   6  -1      248.73      231.88      8.10 o 
   9   6  -1       88.89       90.74      7.83 o 
  10   6  -1      276.97      239.86     15.41 o 
  11   6  -1        5.58        6.30      4.03 o 
  12   6  -1       10.54       15.75      6.65 o 
  13   6  -1       12.81       24.65      7.69 o 
   0   7  -1      235.60      222.33      9.90 o 
   1   7  -1      488.82      513.15      7.83 o 
   2   7  -1      804.63      820.00      6.72 o 
   3   7  -1      153.57      179.72      6.07 o 
   4   7  -1     2049.89     2212.34     10.91 o 
   5   7  -1      375.18      409.26      6.76 o 
   6   7  -1      387.17      393.29     12.51 o 
   7   7  -1      104.41       91.03      5.47 o 
   8   7  -1      396.32      372.09     10.36 o 
   9   7  -1      320.81      274.08      9.19 o 
  10   7  -1       10.91       13.27      4.38 o 
  11   7  -1       18.22       21.36      5.34 o 
  12   7  -1       36.58       32.81      7.47 o 
  13   7  -1        3.97       16.17      6.24 o 
   1   8  -1      751.37      831.40      9.99 o 
   2   8  -1      703.59      725.37     13.73 o 
   3   8  -1      153.47      127.30      3.31 o 
   4   8  -1      521.82      527.02     12.88 o 
   5   8  -1      164.78      144.33      5.69 o 
   6   8  -1      191.32      173.96      6.52 o 
   7   8  -1       10.25       10.49      2.67 o 
   8   8  -1       53.18       48.26      4.69 o 
   9   8  -1      421.27      380.78     18.45 o 
  10   8  -1       48.08       34.73      6.85 o 
  11   8  -1        4.87        8.63      5.06 o 
  12   8  -1        3.59        2.60      5.58 o 
  13   8  -1       21.89       34.85     10.42 o 
   0   9  -1     1760.83     1715.57     48.90 o 
   1   9  -1     1223.27     1292.21      9.38 o 
   2   9  -1      191.05      194.34      3.40 o 
   3   9  -1      145.49      166.10      3.79 o 
   4   9  -1       26.72       29.01      2.93 o 
   5   9  -1       95.03       88.03      6.23 o 
   6   9  -1       48.40       52.04      4.59 o 
   7   9  -1      367.75      322.37      9.86 o 
   8   9  -1       55.20       55.53      6.97 o 
   9   9  -1        9.44       16.06      3.56 o 
  10   9  -1        5.25        8.31      4.53 o 
  11   9  -1       35.36       41.50      7.63 o 
  12   9  -1       46.16       39.17      7.46 o 
   1  10  -1      209.94      208.37      3.79 o 
   2  10  -1      187.55      149.57      4.04 o 
   3  10  -1       51.75       46.12      3.69 o 
   4  10  -1       37.49       41.07      3.64 o 
   5  10  -1       71.42       78.35      5.32 o 
   6  10  -1       60.79       60.87      4.99 o 
   7  10  -1      156.98      138.70      6.77 o 
   8  10  -1      399.99      364.17     12.81 o 
   9  10  -1       49.98       42.55      4.76 o 
  10  10  -1       19.98       15.77      6.02 o 
  11  10  -1       68.21       61.42      9.01 o 
  12  10  -1        9.33       16.17      5.42 o 
   0  11  -1     1698.30     1725.81     16.11 o 
   1  11  -1      101.14       86.99      3.80 o 
   2  11  -1      858.94      807.61     10.43 o 
   3  11  -1       58.09       67.98      4.55 o 
   4  11  -1       93.00       96.99      5.21 o 
   5  11  -1      192.51      171.39      7.66 o 
   6  11  -1       37.55       33.44      4.01 o 
   7  11  -1      131.11      134.90      6.88 o 
   8  11  -1      338.24      292.77     10.26 o 
   9  11  -1      107.56      102.12      8.98 o 
  10  11  -1       61.96       60.50      8.80 o 
  11  11  -1       53.26       50.17      8.05 o 
  12  11  -1        6.69       16.41      5.40 o 
   1  12  -1       67.64       78.78      2.90 o 
   2  12  -1      547.52      499.73      9.22 o 
   3  12  -1      150.54      148.88      5.99 o 
   4  12  -1      335.62      281.34      8.41 o 
   5  12  -1       38.90       37.93      4.19 o 
   6  12  -1       35.07       54.55      6.57 o 
   7  12  -1       14.89       24.12      3.58 o 
   8  12  -1       76.08       91.28      6.82 o 
   9  12  -1      102.70       99.63      7.64 o 
  10  12  -1      127.77      116.96     11.08 o 
  11  12  -1        1.74        6.83      5.37 o 
   0  13  -1      704.13      654.76     13.87 o 
   1  13  -1      383.88      345.94      7.40 o 
   2  13  -1      170.62      161.03      5.32 o 
   3  13  -1       22.04       22.45      3.88 o 
   4  13  -1        2.08        3.71      2.32 o 
   5  13  -1       16.91       23.68      3.73 o 
   6  13  -1       77.36       82.26      6.22 o 
   7  13  -1       96.33      106.69      7.28 o 
   8  13  -1       59.21       50.73      5.49 o 
   9  13  -1       57.66       63.53      6.51 o 
  10  13  -1       19.61       18.06      6.95 o 
  11  13  -1        2.23        9.90      3.99 o 
   1  14  -1      371.53      334.08      7.51 o 
   2  14  -1      367.01      358.99      9.54 o 
   3  14  -1       46.04       47.29      3.82 o 
   4  14  -1      183.14      156.91      6.81 o 
   5  14  -1      115.94      108.34      6.53 o 
   6  14  -1       35.36       33.05      5.53 o 
   7  14  -1        0.53        6.78      2.79 o 
   8  14  -1       52.36       51.71      5.73 o 
   9  14  -1        7.12       18.54      4.55 o 
  10  14  -1       12.59       14.17      6.06 o 
  11  14  -1        2.44       34.31     16.45 o 
   0  15  -1      247.35      200.40     13.26 o 
   1  15  -1      123.32      108.06     10.74 o 
   2  15  -1       70.85       78.83      4.39 o 
   3  15  -1      267.00      212.00      6.89 o 
   4  15  -1       94.01       86.23      5.26 o 
   5  15  -1       55.57       60.13      5.43 o 
   6  15  -1       62.04       72.74      7.54 o 
   7  15  -1       11.38       21.38      4.15 o 
   8  15  -1       55.27       54.73      6.27 o 
   9  15  -1       73.75       62.76      6.87 o 
  10  15  -1       11.68       15.40      5.74 o 
   1  16  -1      153.21      144.12      8.63 o 
   2  16  -1       88.12       94.84      5.80 o 
   3  16  -1      201.46      180.57      6.52 o 
   4  16  -1       25.19       38.13      3.69 o 
   5  16  -1       36.32       45.00      4.16 o 
   6  16  -1        9.42       19.56      3.86 o 
   7  16  -1        4.25        9.70      3.68 o 
   8  16  -1       30.17       28.68      5.48 o 
   9  16  -1       62.61       78.41      7.67 o 
  10  16  -1       53.13       59.31      8.81 o 
   0  17  -1       80.08       87.52     10.96 o 
   1  17  -1       30.36       43.57      5.76 o 
   2  17  -1        5.66        9.80      3.63 o 
   3  17  -1      111.42       97.49      7.00 o 
   4  17  -1      154.45      135.11      6.05 o 
   5  17  -1       44.59       46.61      4.43 o 
   6  17  -1       90.42      100.90      6.38 o 
   7  17  -1       14.09       17.64      4.53 o 
   8  17  -1       46.04       43.17      5.91 o 
   9  17  -1       24.32       41.84      7.03 o 
   1  18  -1      232.79      184.61     10.46 o 
   2  18  -1       36.89       35.68      5.82 o 
   3  18  -1       71.39       86.81      8.22 o 
   4  18  -1       13.89       23.04      3.92 o 
   5  18  -1       24.82       35.23      4.11 o 
   6  18  -1        8.50       10.92      3.23 o 
   7  18  -1       27.40       28.37      4.40 o 
   8  18  -1       15.80       27.78      6.90 o 
   0  19  -1      262.59      240.85     17.19 o 
   1  19  -1       12.11       12.39      4.55 o 
   2  19  -1       56.34       62.58      7.55 o 
   3  19  -1       33.86       24.80      5.77 o 
   4  19  -1        9.74       16.91      4.71 o 
   5  19  -1       23.21       24.02      4.62 o 
   6  19  -1       73.83       77.43     13.00 o 
   7  19  -1       13.84       18.47      3.90 o 
   1  20  -1       29.82       32.59      5.98 o 
   2  20  -1       13.71       15.59      4.99 o 
   3  20  -1       30.40       31.22      6.25 o 
   4  20  -1        6.05       13.47      5.05 o 
   5  20  -1       39.99       39.32      6.56 o 
   6  20  -1        3.40        6.87      4.10 o 
   0  21  -1       66.92       84.85     12.37 o 
   1  21  -1       28.11       32.74      7.47 o 
   2  21  -1        5.35       12.09      8.79 o 
   3  21  -1        9.09       19.47      5.59 o 
   4  21  -1        8.12        9.03      8.01 o 
   5  21  -1       40.81       31.79      6.00 o 
   1  22  -1        1.16        8.39      4.65 o 
   2  22  -1        1.60       12.49      5.00 o 
   3  22  -1       13.09       24.69      5.10 o 
   4  22  -1       13.29       30.07      6.14 o 
   0  23  -1       39.61       43.65      9.49 o 
   2   0   0     1542.44     1529.16     16.25 o 
   4   0   0      230.54      258.18      6.07 o 
   6   0   0      204.65      209.31      5.61 o 
   8   0   0        2.47        5.02      2.41 o 
  10   0   0      193.65      198.78      7.54 o 
   1   1   0     3028.00     3284.45     23.56 o 
   2   1   0      268.53      312.02      2.79 o 
   3   1   0      818.78      826.86      5.46 o 
   4   1   0      742.18      785.75      6.19 o 
   5   1   0       32.38       39.01      1.82 o 
   6   1   0        1.16        3.89      0.90 o 
   7   1   0      176.62      182.40      4.01 o 
   8   1   0        7.17       14.37      1.58 o 
   9   1   0       24.39       33.73      2.56 o 
  10   1   0       35.72       44.44      3.03 o 
  11   1   0       58.73       61.51      6.96 o 
  12   1   0        0.64       16.52      7.00 o 
   0   2   0      903.42     1016.74     10.31 o 
   1   2   0     4123.32     4488.42     16.24 o 
   2   2   0     1666.89     1850.65      7.81 o 
   3   2   0      828.92      851.61      7.13 o 
   4   2   0      456.06      442.63      5.10 o 
   5   2   0       19.17       19.25      1.44 o 
   6   2   0      166.03      154.92      3.41 o 
   7   2   0      155.39      129.74      3.35 o 
   8   2   0       84.21       92.20      3.46 o 
   9   2   0      556.41      467.39      8.07 o 
  10   2   0      301.02      258.45      7.38 o 
  11   2   0       80.36       81.46      7.82 o 
  12   2   0        8.25       13.86      4.19 o 
  13   2   0        1.42        3.22      9.39 o 
   1   3   0     6180.98     6879.16     27.67 o 
   2   3   0      238.16      223.17      4.90 o 
   3   3   0      812.32      824.46      5.75 o 
   4   3   0      360.91      344.96      4.47 o 
   5   3   0      384.87      372.26      5.17 o 
   6   3   0      504.93      471.29      6.44 o 
   7   3   0       18.24       23.07      1.87 o 
   8   3   0       31.25       42.70      2.58 o 
   9   3   0      659.19      595.96     11.41 o 
  10   3   0        0.32       10.32      2.71 o 
  11   3   0       45.94       55.84      5.09 o 
  12   3   0        3.69       15.80      5.13 o 
  13   3   0       15.96       30.46      7.44 o 
   0   4   0      259.76      272.27      3.78 o 
   1   4   0     9347.23    10377.94     30.54 o 
   2   4   0      191.15      213.05      4.73 o 
   3   4   0      152.97      180.86      2.81 o 
   4   4   0        1.10        6.30      1.21 o 
   5   4   0      282.72      320.61      4.70 o 
   6   4   0       20.27       17.00      1.82 o 
   7   4   0      389.73      376.12      6.08 o 
   8   4   0       14.08       17.99      2.87 o 
   9   4   0      300.23      252.52      8.51 o 
  10   4   0       24.60       25.34      3.76 o 
  11   4   0      126.65      129.77      7.20 o 
  12   4   0       56.58       59.34      7.81 o 
  13   4   0       35.93       47.47      7.97 o 
   1   5   0     1799.76     1825.28      8.13 o 
   2   5   0    10990.18    12111.89     79.63 o 
   3   5   0     1247.02     1304.82     12.80 o 
   4   5   0     1173.90     1076.44      9.46 o 
   5   5   0      122.36      118.98      2.77 o 
   6   5   0      139.41      141.08      3.49 o 
   7   5   0       64.63       67.70      3.23 o 
   8   5   0      514.64      432.74     10.32 o 
   9   5   0       59.33       70.24      5.32 o 
  10   5   0       93.79      103.30      6.45 o 
  11   5   0      164.15      145.88      7.33 o 
  12   5   0        1.40        8.35      5.13 o 
  13   5   0       15.31       32.04      7.72 o 
   0   6   0     3971.78     4194.20     18.00 o 
   1   6   0      678.30      660.26      5.30 o 
   2   6   0      234.72      236.60      5.59 o 
   3   6   0        1.86        1.66      1.17 o 
   4   6   0      306.67      376.85      8.23 o 
   5   6   0      210.03      231.86      5.31 o 
   6   6   0        9.90       16.60      2.41 o 
   7   6   0      230.63      214.51      7.38 o 
   8   6   0      179.09      184.25      7.25 o 
   9   6   0       21.35       34.65      4.30 o 
  10   6   0       11.38       24.02      4.82 o 
  11   6   0       12.74       21.74      4.44 o 
  12   6   0       22.50       35.36      7.42 o 
  13   6   0       14.18       25.61      8.56 o 
   1   7   0       71.29       56.28      1.64 o 
   2   7   0     2486.38     2676.01     18.95 o 
   3   7   0     1108.56     1253.50     14.27 o 
   4   7   0     1916.40     1902.15     18.45 o 
   5   7   0       70.48       73.84      4.07 o 
   6   7   0        1.12        2.76      1.65 o 
   7   7   0       35.62       33.56      3.78 o 
   8   7   0       18.68       14.09      2.97 o 
   9   7   0       68.08       67.24      7.41 o 
  10   7   0      238.58      216.81      8.74 o 
  11   7   0       12.47       18.59      3.96 o 
  12   7   0        8.80       17.65      6.49 o 
  13   7   0       13.52       24.05     11.94 o 
   0   8   0     2932.04     3040.93     17.58 o 
   1   8   0      565.37      676.95      5.69 o 
   2   8   0      135.99      151.07      2.99 o 
   3   8   0      391.14      419.56      8.36 o 
   4   8   0        8.29       15.71      2.32 o 
   5   8   0        0.45        0.91      2.05 o 
   6   8   0        1.85        1.42      1.61 o 
   7   8   0      620.51      509.72     11.78 o 
   8   8   0      170.84      147.82      6.74 o 
   9   8   0      219.92      188.40      7.98 o 
  10   8   0        7.99       12.42      3.43 o 
  11   8   0       47.24       48.18      5.70 o 
  12   8   0        0.50        5.03      5.56 o 
  13   8   0        0.00       24.13      6.69 o 
   1   9   0     5873.34     6438.85     19.16 o 
   2   9   0      283.70      293.98      4.50 o 
   3   9   0      183.20      209.22      6.30 o 
   4   9   0        4.59        7.78      2.00 o 
   5   9   0      508.81      450.75     10.03 o 
   6   9   0        9.06       11.59      2.64 o 
   7   9   0       95.79       83.65      5.83 o 
   8   9   0        2.85        7.49      2.77 o 
   9   9   0       21.33       33.49      4.48 o 
  10   9   0       86.09       90.33      6.81 o 
  11   9   0        5.26        9.90      3.93 o 
  12   9   0        1.25        7.51      5.26 o 
   0  10   0     2345.49     2399.64     21.36 o 
   1  10   0      481.35      417.59      5.04 o 
   2  10   0       21.10       46.49      1.88 o 
   3  10   0       69.68       68.93      3.89 o 
   4  10   0        5.97       14.54      5.38 o 
   5  10   0       44.17       42.09      4.03 o 
   6  10   0      172.68      164.78      6.94 o 
   7  10   0      127.57      101.73      6.68 o 
   8  10   0        2.32       12.76      2.87 o 
   9  10   0       41.78       45.12      5.06 o 
  10  10   0      210.55      185.11      8.91 o 
  11  10   0        1.90       11.01      4.18 o 
  12  10   0       36.97       35.88      7.88 o 
   1  11   0        2.19        9.52      2.25 o 
   2  11   0        7.25       13.29      1.86 o 
   3  11   0      462.44      435.90      9.87 o 
   4  11   0      364.14      309.35      8.55 o 
   5  11   0        3.49        5.65      2.18 o 
   6  11   0       55.95       73.79      5.60 o 
   7  11   0       25.66       22.70      3.60 o 
   8  11   0        4.96        8.37      2.79 o 
   9  11   0      226.26      207.63     16.67 o 
  10  11   0       81.67       71.85      6.79 o 
  11  11   0       56.48       58.04      8.98 o 
  12  11   0       14.56       33.60     13.32 o 
   0  12   0      159.47      135.97      4.65 o 
   1  12   0       50.77       61.63      3.47 o 
   2  12   0      430.01      385.10      7.70 o 
   3  12   0       17.17       26.47      3.32 o 
   4  12   0      387.67      354.19      9.58 o 
   5  12   0       32.69       31.02      3.76 o 
   6  12   0      196.26      170.38      7.33 o 
   7  12   0      369.84      287.71      9.90 o 
   8  12   0      232.30      211.85      8.97 o 
   9  12   0        0.19        9.19      3.16 o 
  10  12   0        7.70       16.03      4.09 o 
  11  12   0        0.01       12.33      4.25 o 
   1  13   0        0.34        4.70      1.93 o 
   2  13   0      417.17      394.56      8.08 o 
   3  13   0       41.78       41.52      3.46 o 
   4  13   0       99.27       98.01      4.73 o 
   5  13   0      121.66      102.14      6.00 o 
   6  13   0       38.88       40.04      4.71 o 
   7  13   0       28.19       35.25      4.51 o 
   8  13   0       13.06       12.14      3.49 o 
   9  13   0        1.89        5.92      3.64 o 
  10  13   0        3.56        9.72      4.06 o 
  11  13   0       15.44       32.48      5.21 o 
   0  14   0      468.04      441.50     18.54 o 
   1  14   0     1242.76     1103.33     13.25 o 
   2  14   0      102.40       98.95      4.33 o 
   3  14   0      134.86      114.83      7.98 o 
   4  14   0       24.91       22.52      2.89 o 
   5  14   0       87.84       77.65      4.78 o 
   6  14   0      204.94      170.79      7.59 o 
   7  14   0       21.56       27.50      4.16 o 
   8  14   0       33.60       29.18      4.64 o 
   9  14   0      123.10      112.91      8.72 o 
  10  14   0        0.04        8.32      4.10 o 
  11  14   0        0.46       17.92      4.31 o 
   1  15   0       59.81       75.37      4.64 o 
   2  15   0        4.38        9.38      3.19 o 
   3  15   0       23.95       23.49      2.97 o 
   4  15   0       17.40       20.56      2.99 o 
   5  15   0      184.02      158.32      6.35 o 
   6  15   0       16.03       19.45      3.51 o 
   7  15   0       48.61       53.38      5.75 o 
   8  15   0      158.27      150.49      8.40 o 
   9  15   0        8.39       17.25      4.27 o 
  10  15   0        2.24       13.16      4.22 o 
   0  16   0       87.32      101.82     11.14 o 
   1  16   0       31.67       29.05      4.90 o 
   2  16   0       63.11       63.55      6.09 o 
   3  16   0      185.47      146.88      5.64 o 
   4  16   0       98.20       96.31      5.31 o 
   5  16   0       74.65       73.89      5.20 o 
   6  16   0       19.38       21.82      3.33 o 
   7  16   0       47.22       62.78      5.28 o 
   8  16   0       15.84       12.55      4.57 o 
   9  16   0       15.25       31.31      5.60 o 
  10  16   0        7.43       22.61      4.73 o 
   1  17   0       53.32       51.11      6.02 o 
   2  17   0       18.04       20.18      4.76 o 
   3  17   0       75.69       77.39      5.94 o 
   4  17   0       31.34       32.75      5.38 o 
   5  17   0        2.01        4.89      2.47 o 
   6  17   0        0.02        5.02      2.89 o 
   7  17   0        0.17        3.87      2.90 o 
   8  17   0        0.14        6.30      3.28 o 
   9  17   0       41.58       52.29      5.53 o 
   0  18   0       48.92       51.48      9.24 o 
   1  18   0      122.75      110.32      8.29 o 
   2  18   0        2.18        1.70      2.96 o 
   3  18   0       22.10       22.46      4.86 o 
   4  18   0      133.63      134.72     14.74 o 
   5  18   0       21.35       25.26      4.40 o 
   6  18   0        2.52        8.08      2.91 o 
   7  18   0        3.20        9.37      3.40 o 
   8  18   0        0.83        9.79      3.41 o 
   1  19   0      118.02      101.02      9.12 o 
   2  19   0      137.50      146.55     10.39 o 
   3  19   0       11.57       18.60      5.05 o 
   4  19   0       83.91       82.45      8.50 o 
   5  19   0        0.27       10.76      4.30 o 
   6  19   0       11.50       11.37      3.59 o 
   7  19   0        8.40       12.35      3.65 o 
   8  19   0        0.77       17.18     13.03 o 
   0  20   0       11.38        9.45      7.12 o 
   1  20   0        5.85        5.39      4.42 o 
   2  20   0        0.53        5.59      4.22 o 
   3  20   0       30.26       37.19      6.20 o 
   4  20   0        8.35       10.84      5.12 o 
   5  20   0        7.92       12.73      5.16 o 
   6  20   0        6.83       13.35      4.42 o 
   7  20   0       24.14       32.33      5.49 o 
   1  21   0        3.68        4.86      4.52 o 
   2  21   0        7.47       18.92      5.01 o 
   3  21   0       72.64       64.15     13.29 o 
   4  21   0       23.27       24.48      5.83 o 
   5  21   0       17.46       26.91     13.31 o 
   0  22   0       30.27       30.94     11.08 o 
   1  22   0        0.81        5.81      5.50 o 
   2  22   0        1.90        4.55      3.79 o 
   3  22   0        0.98       14.99      7.35 o 
   4  22   0        0.67       11.89      4.48 o 
   1  23   0        0.51       12.87      5.90 o 
   2   0   1    29505.62    30053.73    136.78 o 
   4   0   1     1380.59     1459.60     13.21 o 
   6   0   1      818.66      884.05     11.62 o 
   8   0   1      514.77      464.03      9.91 o 
  10   0   1       42.19       47.64      4.66 o 
  12   0   1        4.78       14.70      5.22 o 
   0   1   1     5187.52     5612.50     15.67 o 
   1   1   1     2642.84     2772.66     12.63 o 
   2   1   1      414.32      421.44      3.51 o 
   3   1   1      448.51      480.82      4.63 o 
   4   1   1      449.88      529.24      5.45 o 
   5   1   1      372.13      348.76      4.98 o 
   6   1   1        2.41       15.16      1.50 o 
   7   1   1      631.49      617.61      7.60 o 
   8   1   1      167.90      154.77      4.21 o 
   9   1   1       20.36       25.33      2.46 o 
  10   1   1       71.30       75.98      3.98 o 
  11   1   1       10.31       15.39      2.65 o 
  12   1   1       94.06      106.83      7.08 o 
   1   2   1     1494.16     1601.80      6.01 o 
   2   2   1     1707.68     1778.16     11.84 o 
   3   2   1      796.80      825.01      6.21 o 
   4   2   1     1022.70     1069.71      7.77 o 
   5   2   1      155.61      165.09      3.48 o 
   6   2   1       61.23       71.98      2.51 o 
   7   2   1      109.36      110.79      3.27 o 
   8   2   1      348.56      330.78      6.49 o 
   9   2   1      557.56      522.24      7.98 o 
  10   2   1      165.74      163.98      7.20 o 
  11   2   1      111.58      122.72      6.47 o 
  12   2   1       28.12       37.30      5.19 o 
  13   2   1       30.07       28.55     13.11 o 
   0   3   1      455.33      459.53      5.03 o 
   1   3   1     4567.39     4952.70     12.64 o 
   2   3   1     2330.74     2475.31      9.27 o 
   3   3   1     2653.70     2808.67     12.06 o 
   4   3   1      516.23      540.70      7.77 o 
   5   3   1     1673.90     1717.81     12.83 o 
   6   3   1      426.57      439.97      7.36 o 
   7   3   1     1180.02     1111.38     11.09 o 
   8   3   1      111.51      111.43      4.39 o 
   9   3   1      671.98      603.18     15.97 o 
  10   3   1        8.61       14.18      3.24 o 
  11   3   1       52.40       62.72      7.28 o 
  12   3   1       10.29       17.13      3.98 o 
  13   3   1        7.63       16.12      8.18 o 
   1   4   1     5285.74     5950.08     20.63 o 
   2   4   1     1365.74     1435.17      7.68 o 
   3   4   1      403.60      450.79     11.26 o 
   4   4   1      118.66      125.92      3.10 o 
   5   4   1      421.50      436.79      7.20 o 
   6   4   1      115.09       93.01      3.19 o 
   7   4   1        7.43       11.80      1.57 o 
   8   4   1      286.13      272.42     13.41 o 
   9   4   1      315.35      284.27      9.24 o 
  10   4   1       34.76       44.70      4.78 o 
  11   4   1       75.55       80.88      6.33 o 
  12   4   1       17.60       26.30      4.73 o 
  13   4   1        4.78       24.40      6.78 o 
   0   5   1    18273.13    20053.96     78.69 o 
   1   5   1     1420.53     1523.30      6.61 o 
   2   5   1      224.89      255.73      2.91 o 
   3   5   1        4.38        4.74      1.10 o 
   4   5   1       22.24       32.36      2.58 o 
   5   5   1      145.05      164.48      3.87 o 
   6   5   1      667.13      678.18      7.71 o 
   7   5   1      131.94      131.85      4.65 o 
   8   5   1      123.28      106.42      5.63 o 
   9   5   1      128.09      114.31      6.20 o 
  10   5   1       13.01       26.16      3.86 o 
  11   5   1       10.06       10.46      3.48 o 
  12   5   1       55.87       62.75      6.47 o 
  13   5   1       42.63       55.05      8.76 o 
   1   6   1      687.56      698.76      5.27 o 
   2   6   1       60.70       61.80      2.00 o 
   3   6   1      996.06      974.53     10.15 o 
   4   6   1      639.65      663.33      9.25 o 
   5   6   1      351.91      338.34      8.07 o 
   6   6   1        3.27        8.18      1.70 o 
   7   6   1       53.93       57.87      4.63 o 
   8   6   1      249.45      217.30      8.06 o 
   9   6   1       90.54      107.75      6.57 o 
  10   6   1      276.47      239.17      9.34 o 
  11   6   1        6.01       12.97      3.75 o 
  12   6   1       10.63       18.64      4.27 o 
  13   6   1       12.85       21.67      6.77 o 
   0   7   1      252.92      249.39      9.13 o 
   1   7   1      482.51      507.55      6.51 o 
   2   7   1      799.81      824.09      8.23 o 
   3   7   1      152.54      177.40      5.18 o 
   4   7   1     2052.07     2208.61     20.41 o 
   5   7   1      372.76      400.40      9.32 o 
   6   7   1      387.61      364.82      9.60 o 
   7   7   1      106.25       91.31      5.42 o 
   8   7   1      399.80      370.57     10.63 o 
   9   7   1      322.39      255.29      9.22 o 
  10   7   1       10.47       14.61      3.39 o 
  11   7   1       18.32       18.82      4.26 o 
  12   7   1       35.52       29.68      5.23 o 
  13   7   1        3.94       11.78     11.30 o 
   1   8   1      732.78      819.92      7.53 o 
   2   8   1      696.17      707.06     11.83 o 
   3   8   1      163.33      138.87      3.93 o 
   4   8   1      513.11      508.01     19.66 o 
   5   8   1      161.32      150.07      5.96 o 
   6   8   1      193.34      190.47      7.18 o 
   7   8   1       11.15       11.65      2.93 o 
   8   8   1       54.05       45.40      5.27 o 
   9   8   1      417.68      359.16     11.22 o 
  10   8   1       49.48       48.11      5.41 o 
  11   8   1        5.25       13.92      4.20 o 
  12   8   1        3.63        8.04      3.79 o 
  13   8   1       21.65       29.68     10.13 o 
   0   9   1     1741.02     1657.46     49.23 o 
   1   9   1     1219.59     1303.19      8.65 o 
   2   9   1      195.74      207.09      5.54 o 
   3   9   1      145.66      169.82      4.76 o 
   4   9   1       26.28       34.42      5.05 o 
   5   9   1       97.77       94.05      7.48 o 
   6   9   1       48.33       63.03      5.12 o 
   7   9   1      372.91      345.60     15.30 o 
   8   9   1       52.65       53.01      5.21 o 
   9   9   1        8.94       14.10      3.43 o 
  10   9   1        5.47       10.28      3.40 o 
  11   9   1       35.20       55.61      6.41 o 
  12   9   1       45.37       49.39      6.20 o 
   1  10   1      211.84      208.94      3.66 o 
   2  10   1      191.35      156.79      2.89 o 
   3  10   1       53.00       53.28      3.01 o 
   4  10   1       37.18       43.78      4.85 o 
   5  10   1       71.87       82.26      5.28 o 
   6  10   1       59.44       68.23      5.27 o 
   7  10   1      159.50      143.49      6.90 o 
   8  10   1      402.29      345.44     10.91 o 
   9  10   1       51.39       46.02      5.28 o 
  10  10   1       18.51       24.25      4.61 o 
  11  10   1       68.08       69.18      7.23 o 
  12  10   1        9.61       17.48      4.62 o 
   0  11   1     1712.49     1743.01     16.00 o 
   1  11   1      106.46       97.71      2.70 o 
   2  11   1      860.63      815.53     10.75 o 
   3  11   1       57.28       63.86      3.48 o 
   4  11   1       91.48       93.44      4.97 o 
   5  11   1      193.92      194.52      7.59 o 
   6  11   1       35.67       36.58      4.38 o 
   7  11   1      133.06      130.43      6.92 o 
   8  11   1      337.49      285.48     10.29 o 
   9  11   1      107.04      107.28      8.59 o 
  10  11   1       62.76       65.34      6.60 o 
  11  11   1       52.57       47.97      6.08 o 
  12  11   1        6.88       23.48      4.63 o 
   1  12   1       68.37       78.50      4.03 o 
   2  12   1      550.58      506.40      9.05 o 
   3  12   1      151.53      151.36      5.17 o 
   4  12   1      337.20      279.94      8.78 o 
   5  12   1       39.07       36.43      4.11 o 
   6  12   1       34.86       48.77      4.84 o 
   7  12   1       15.32       23.92      3.83 o 
   8  12   1       75.43       87.72      6.99 o 
   9  12   1      102.84      104.84      7.98 o 
  10  12   1      129.37      120.42      8.87 o 
  11  12   1        1.69       10.71      4.16 o 
   0  13   1      700.24      681.43     10.89 o 
   1  13   1      380.31      333.06      7.22 o 
   2  13   1      169.46      154.91      5.32 o 
   3  13   1       21.97       25.45      2.89 o 
   4  13   1        2.09        3.29      1.91 o 
   5  13   1       17.11       24.84      3.02 o 
   6  13   1       78.35       79.57      5.16 o 
   7  13   1       91.84       98.12      7.09 o 
   8  13   1       59.82       62.36      7.48 o 
   9  13   1       58.01       59.66      6.67 o 
  10  13   1       19.66       20.42      4.74 o 
  11  13   1        2.56       16.64      3.57 o 
   1  14   1      373.57      337.96      7.59 o 
   2  14   1      372.16      374.99      8.28 o 
   3  14   1       46.65       48.30      3.86 o 
   4  14   1      181.33      167.50      7.59 o 
   5  14   1      116.03      105.92      5.51 o 
   6  14   1       35.05       34.35      3.63 o 
   7  14   1        0.54        6.06      2.46 o 
   8  14   1       51.68       56.85      6.10 o 
   9  14   1        7.60       10.18      4.40 o 
  10  14   1       13.23       23.51      5.01 o 
  11  14   1        2.59       21.28      4.81 o 
   0  15   1      257.09      195.67     12.80 o 
   1  15   1      129.36      104.26      7.10 o 
   2  15   1       67.96       68.84      5.95 o 
   3  15   1      266.89      228.82      7.07 o 
   4  15   1       95.37       90.39      5.05 o 
   5  15   1       54.21       64.64      5.79 o 
   6  15   1       61.00       71.40      5.20 o 
   7  15   1       10.59       13.35      3.13 o 
   8  15   1       55.14       52.51      6.33 o 
   9  15   1       73.46       67.34      8.40 o 
  10  15   1       11.71       20.09      4.32 o 
   1  16   1      157.01      133.47      8.03 o 
   2  16   1       88.58       97.75      7.59 o 
   3  16   1      204.83      185.65      7.81 o 
   4  16   1       27.17       41.95      3.95 o 
   5  16   1       34.54       36.45      3.84 o 
   6  16   1        9.48       16.71      3.10 o 
   7  16   1        4.13        7.34      2.93 o 
   8  16   1       31.13       32.63      5.36 o 
   9  16   1       62.42       73.39      7.18 o 
  10  16   1       51.93       58.03      7.81 o 
   0  17   1       73.63       65.17      9.36 o 
   1  17   1       31.48       37.86      5.46 o 
   2  17   1        6.09        9.81      6.06 o 
   3  17   1      111.02      100.49      6.13 o 
   4  17   1      156.00      142.75      8.85 o 
   5  17   1       45.60       54.27      4.74 o 
   6  17   1       91.63      108.12      6.42 o 
   7  17   1       14.19       19.35      4.07 o 
   8  17   1       45.73       56.51      6.71 o 
   9  17   1       24.59       40.74      6.02 o 
   1  18   1      229.53      178.44     10.04 o 
   2  18   1       36.53       36.96      5.65 o 
   3  18   1       72.82       80.70     12.72 o 
   4  18   1       14.11       24.15      6.09 o 
   5  18   1       25.38       45.08      4.60 o 
   6  18   1        8.45       12.24      3.39 o 
   7  18   1       27.81       31.67      4.49 o 
   8  18   1       15.45       26.72      5.20 o 
   0  19   1      263.07      250.52     17.50 o 
   1  19   1       12.23       15.87      4.48 o 
   2  19   1       56.89       54.09      7.07 o 
   3  19   1       33.96       22.54      5.53 o 
   4  19   1        9.56       19.27      5.07 o 
   5  19   1       23.23       33.78      7.30 o 
   6  19   1       75.39       85.41     12.25 o 
   7  19   1       13.97       18.76      4.22 o 
   1  20   1       31.15       35.91      6.49 o 
   2  20   1       13.97       17.23      5.11 o 
   3  20   1       29.96       24.86      6.95 o 
   4  20   1        6.54       14.92      4.47 o 
   5  20   1       40.06       44.96      7.23 o 
   6  20   1        3.21        8.58      4.29 o 
   0  21   1       70.21       55.66     11.63 o 
   1  21   1       28.88       27.20      6.60 o 
   2  21   1        5.47        3.39      4.81 o 
   3  21   1        9.06       11.96      8.98 o 
   4  21   1        8.17       21.27     11.36 o 
   5  21   1       41.44       46.01      7.32 o 
   1  22   1        1.09       -0.39      4.83 o 
   2  22   1        1.88       12.77      5.92 o 
   3  22   1       13.57       22.36      6.25 o 
   4  22   1       13.01       22.74      5.60 o 
   0   0   2    15773.18    16884.68     57.91 o 
   2   0   2     6723.85     7423.48     38.59 o 
   4   0   2     3099.30     3634.40     32.45 o 
   6   0   2      309.45      278.73      7.18 o 
   8   0   2      168.61      148.64      6.13 o 
  10   0   2      139.34      125.96      6.43 o 
  12   0   2       70.96       79.11     10.90 o 
   1   1   2     1949.35     2161.91     17.92 o 
   2   1   2      487.70      526.54      5.11 o 
   3   1   2     1548.36     1664.98      8.55 o 
   4   1   2      382.92      383.21      5.05 o 
   5   1   2     1275.14     1458.29     10.79 o 
   6   1   2       41.13       59.34      2.51 o 
   7   1   2       98.74       89.93      3.31 o 
   8   1   2      286.59      260.88      5.53 o 
   9   1   2      146.46      125.67      4.24 o 
  10   1   2        6.81        9.36      1.96 o 
  11   1   2      173.40      151.90      6.59 o 
  12   1   2       25.59       37.80      5.05 o 
  13   1   2       11.82       18.30      7.80 o 
   0   2   2     6295.04     6660.69    106.50 o 
   1   2   2     1893.16     2032.26      8.63 o 
   2   2   2       12.72       15.54      1.17 o 
   3   2   2      218.40      261.34      3.08 o 
   4   2   2     1127.73     1169.51     10.10 o 
   5   2   2       71.94       77.31      2.58 o 
   6   2   2      788.33      809.19     13.09 o 
   7   2   2      549.23      499.66      7.14 o 
   8   2   2      261.80      225.51      5.20 o 
   9   2   2       77.92       83.15      3.79 o 
  10   2   2       57.71       62.43      4.57 o 
  11   2   2        0.57       11.64      2.98 o 
  12   2   2       19.64       35.73      5.07 o 
  13   2   2        0.49       17.04      6.85 o 
   1   3   2     1250.31     1284.93      6.73 o 
   2   3   2      177.95      187.90      2.46 o 
   3   3   2     1094.77     1116.82      6.59 o 
   4   3   2     2502.67     2594.20     31.39 o 
   5   3   2      299.78      325.52      5.58 o 
   6   3   2      220.25      209.10      4.82 o 
   7   3   2      140.22      134.47      4.91 o 
   8   3   2      200.61      190.72      6.92 o 
   9   3   2      391.71      331.79      8.55 o 
  10   3   2       24.78       43.07      4.69 o 
  11   3   2       94.28       91.65      6.79 o 
  12   3   2       27.24       39.80      5.17 o 
  13   3   2        7.74       14.77      4.29 o 
   0   4   2     4258.73     4777.24     73.22 o 
   1   4   2      100.60      101.98      1.91 o 
   2   4   2      294.30      302.71      3.69 o 
   3   4   2       41.57       44.61      1.93 o 
   4   4   2      629.08      661.92      7.22 o 
   5   4   2      273.55      316.54      7.49 o 
   6   4   2      248.23      248.06      5.07 o 
   7   4   2      414.05      361.11      9.95 o 
   8   4   2       43.34       50.63      3.86 o 
   9   4   2      215.10      180.98      7.75 o 
  10   4   2       63.94       69.11      7.03 o 
  11   4   2      126.09      109.03      7.59 o 
  12   4   2        1.75        9.70      3.97 o 
  13   4   2       90.88      108.50      8.57 o 
   1   5   2      581.88      639.52      4.86 o 
   2   5   2     1342.69     1378.21      8.28 o 
   3   5   2      499.93      546.35      6.93 o 
   4   5   2      287.18      290.02      4.34 o 
   5   5   2      492.29      507.54      6.76 o 
   6   5   2      291.74      320.91      5.79 o 
   7   5   2       28.58       30.63      2.85 o 
   8   5   2        5.58        5.66      2.39 o 
   9   5   2      187.09      153.15     10.63 o 
  10   5   2      150.26      126.60      7.11 o 
  11   5   2        9.55       14.02      3.92 o 
  12   5   2       10.55       18.02      4.53 o 
  13   5   2       30.39       44.35      6.09 o 
   0   6   2        1.73        2.14      1.16 o 
   1   6   2      149.94      129.53      2.47 o 
   2   6   2      402.49      445.29      4.90 o 
   3   6   2       85.89      103.14      2.86 o 
   4   6   2      393.82      409.41      7.47 o 
   5   6   2      379.02      393.34      8.60 o 
   6   6   2       65.45       70.64      3.65 o 
   7   6   2      379.15      336.12      9.59 o 
   8   6   2      297.39      263.84      9.26 o 
   9   6   2      137.79      112.65      6.51 o 
  10   6   2       32.66       42.19      5.11 o 
  11   6   2        8.70       20.94      6.67 o 
  12   6   2       12.30       22.94      4.93 o 
  13   6   2       20.77       41.98      7.23 o 
   1   7   2      429.00      463.51      4.74 o 
   2   7   2     2706.78     2714.92     18.28 o 
   3   7   2       81.67       87.94      2.32 o 
   4   7   2     1078.24     1039.76     11.53 o 
   5   7   2      196.99      177.37      6.53 o 
   6   7   2      303.95      254.09      8.12 o 
   7   7   2      272.83      243.22      8.50 o 
   8   7   2       81.05       89.95      6.44 o 
   9   7   2       29.14       40.67      4.89 o 
  10   7   2       39.77       48.93      5.77 o 
  11   7   2       12.68       20.24      4.63 o 
  12   7   2       11.73       13.15      4.42 o 
  13   7   2       12.39       25.72      4.59 o 
   0   8   2       84.13       67.90      3.15 o 
   1   8   2      321.39      313.05      4.90 o 
   2   8   2      375.78      408.17      4.49 o 
   3   8   2       15.79       16.08      1.54 o 
   4   8   2      278.59      298.17      5.43 o 
   5   8   2      883.55      866.49     14.09 o 
   6   8   2      140.63      137.31      6.46 o 
   7   8   2      683.88      606.12     13.59 o 
   8   8   2       39.14       40.67      4.79 o 
   9   8   2      142.90      126.02      7.43 o 
  10   8   2      112.84      107.71      7.87 o 
  11   8   2       13.85       17.73      5.70 o 
  12   8   2       12.51       24.28      5.15 o 
   1   9   2      148.27      150.87      3.25 o 
   2   9   2      527.78      521.73      9.38 o 
   3   9   2       70.30       72.86      2.70 o 
   4   9   2      387.03      365.42      7.37 o 
   5   9   2      516.43      473.31      8.80 o 
   6   9   2      148.99      146.36      6.85 o 
   7   9   2       47.51       53.41      5.28 o 
   8   9   2      222.19      193.36     12.10 o 
   9   9   2       10.24       18.58      3.80 o 
  10   9   2        1.18        6.78      3.70 o 
  11   9   2       20.57       33.02      5.63 o 
  12   9   2        5.39       15.30      7.04 o 
   0  10   2      510.01      536.54      8.90 o 
   1  10   2      520.86      477.67      5.92 o 
   2  10   2       59.18       58.17      2.94 o 
   3  10   2       57.19       58.29      3.26 o 
   4  10   2        2.39        5.33      2.92 o 
   5  10   2       76.78       94.12      4.51 o 
   6  10   2      525.00      483.81      9.68 o 
   7  10   2      144.68      140.14      7.11 o 
   8  10   2       62.69       67.68      6.55 o 
   9  10   2        7.25        6.66      4.30 o 
  10  10   2        7.19        9.16      3.80 o 
  11  10   2       13.94       15.43      4.54 o 
  12  10   2        7.15       26.96      8.17 o 
   1  11   2      246.58      246.67      4.39 o 
   2  11   2      144.52      143.14      4.58 o 
   3  11   2      303.55      270.03      6.68 o 
   4  11   2       96.73       89.33      4.14 o 
   5  11   2        6.15       11.84      2.62 o 
   6  11   2      114.99      122.11      6.55 o 
   7  11   2       25.47       32.10      4.68 o 
   8  11   2       47.30       55.54      5.64 o 
   9  11   2      141.76      142.20      9.04 o 
  10  11   2       20.97       27.87      5.13 o 
  11  11   2       48.36       58.40      6.82 o 
  12  11   2        3.82       19.78      4.59 o 
   0  12   2     1125.02     1071.34     42.41 o 
   1  12   2      102.43      105.24      3.55 o 
   2  12   2      213.90      196.11      5.67 o 
   3  12   2      112.19      100.87      4.39 o 
   4  12   2      370.53      376.92      8.55 o 
   5  12   2      269.51      256.33      7.22 o 
   6  12   2      276.84      276.78      8.00 o 
   7  12   2        3.83       10.61      4.13 o 
   8  12   2       77.73       80.32      6.76 o 
   9  12   2       45.00       52.27      6.25 o 
  10  12   2        5.23        9.32      3.83 o 
  11  12   2       42.05       42.06      7.54 o 
   1  13   2      599.60      540.61      9.31 o 
   2  13   2       13.32       21.19      2.67 o 
   3  13   2      355.25      284.88      9.81 o 
   4  13   2        5.28        9.59      2.11 o 
   5  13   2       49.51       64.14      4.45 o 
   6  13   2       46.38       56.96      5.88 o 
   7  13   2       13.26       25.14      4.12 o 
   8  13   2       78.66       83.37      7.17 o 
   9  13   2       26.51       40.20      5.69 o 
  10  13   2       19.78       21.01      6.12 o 
  11  13   2        5.64       22.06      4.51 o 
   0  14   2     1736.91     1529.58     33.95 o 
   1  14   2      516.43      443.72      9.29 o 
   2  14   2       41.45       42.29      6.19 o 
   3  14   2      106.66       96.72      4.74 o 
   4  14   2      121.05      114.55      5.22 o 
   5  14   2       82.20       97.53      6.62 o 
   6  14   2       68.24       88.49      5.36 o 
   7  14   2        2.34        6.47      3.00 o 
   8  14   2        4.93        8.26      3.76 o 
   9  14   2       42.06       39.67      5.87 o 
  10  14   2       25.17       30.94      5.27 o 
   1  15   2      104.41      102.95      7.47 o 
   2  15   2      153.78      133.70      5.29 o 
   3  15   2      147.50      138.34      5.72 o 
   4  15   2       56.71       63.67      4.49 o 
   5  15   2       47.36       64.91      5.40 o 
   6  15   2        5.69       12.79      3.71 o 
   7  15   2       48.32       47.69      5.79 o 
   8  15   2        7.76       14.75      4.41 o 
   9  15   2        3.02       12.43      4.00 o 
  10  15   2       49.13       56.64      6.51 o 
   0  16   2       22.56       29.41      7.03 o 
   1  16   2      311.47      259.02     11.57 o 
   2  16   2       28.79       42.96      5.53 o 
   3  16   2       23.35       32.33      3.56 o 
   4  16   2       54.04       71.46      6.54 o 
   5  16   2       80.77       93.80      5.83 o 
   6  16   2       25.44       23.09      3.68 o 
   7  16   2       26.91       33.07      5.19 o 
   8  16   2       20.96       32.42      5.51 o 
   9  16   2        6.12       18.59      4.72 o 
   1  17   2       48.26       48.52      6.03 o 
   2  17   2      134.03      120.81      7.97 o 
   3  17   2       63.31       75.75      7.30 o 
   4  17   2      115.39      116.67      5.71 o 
   5  17   2       37.65       48.24      5.78 o 
   6  17   2       34.58       47.93      6.95 o 
   7  17   2        8.00       18.77      4.86 o 
   8  17   2       82.58       93.79      8.95 o 
   9  17   2        2.87       19.01      5.34 o 
   0  18   2      193.15      147.44     12.92 o 
   1  18   2      227.79      189.84     10.21 o 
   2  18   2        1.21        7.56      6.06 o 
   3  18   2       38.13       39.62      8.90 o 
   4  18   2        4.70        5.98      4.25 o 
   5  18   2       75.12       89.81      6.05 o 
   6  18   2        1.53        8.91      4.03 o 
   7  18   2       31.59       39.40      6.00 o 
   8  18   2        3.16       12.99      3.73 o 
   1  19   2        1.07        4.76      4.47 o 
   2  19   2      118.37      119.18      8.98 o 
   3  19   2        6.96       10.62      4.40 o 
   4  19   2      173.77      160.18     22.90 o 
   5  19   2       16.58       16.68      5.09 o 
   6  19   2        1.26       14.01      4.58 o 
   7  19   2        3.49       12.87      4.40 o 
   0  20   2       20.62       18.42      7.71 o 
   1  20   2       46.00       43.77      7.07 o 
   2  20   2        5.83        8.01      4.93 o 
   3  20   2       26.04       26.27      6.41 o 
   4  20   2       14.39       26.46      6.39 o 
   5  20   2       21.92       22.21      6.32 o 
   6  20   2       11.88       23.64      6.75 o 
   1  21   2        9.99       14.82      6.17 o 
   2  21   2       29.11       31.45      7.25 o 
   3  21   2       69.35       54.55      8.29 o 
   4  21   2        2.07        5.72      5.30 o 
   5  21   2       16.15       50.23     26.42 o 
   0  22   2      106.00       98.05     14.73 o 
   1  22   2        5.83       12.07      5.94 o 
   2  22   2        3.33       18.04      6.28 o 
   3  22   2        2.00        5.13      5.74 o 
   2   0   3      171.61      148.10      3.95 o 
   4   0   3     1494.36     1535.05     13.93 o 
   6   0   3       34.18       51.25      3.68 o 
   8   0   3       55.46       63.63      4.93 o 
  10   0   3      169.59      155.96      7.34 o 
  12   0   3       13.67       22.90      6.81 o 
   0   1   3     1017.10     1045.06     10.06 o 
   1   1   3      836.75      835.48      5.58 o 
   2   1   3     1788.77     1935.64     10.52 o 
   3   1   3     4620.72     5186.81     31.66 o 
   4   1   3       24.22       45.78      1.99 o 
   5   1   3      511.71      540.36      7.10 o 
   6   1   3       72.60       86.94      3.06 o 
   7   1   3      158.27      162.73      4.41 o 
   8   1   3        5.85        5.31      1.45 o 
   9   1   3        4.35        6.62      1.80 o 
  10   1   3       17.71       25.10      2.63 o 
  11   1   3       25.49       34.32      3.40 o 
  12   1   3       14.42       19.47      4.67 o 
  13   1   3       73.38       78.00     11.88 o 
   1   2   3     1636.87     1763.35     20.15 o 
   2   2   3     3004.95     3079.93     15.90 o 
   3   2   3      466.63      489.46      5.29 o 
   4   2   3      116.89      112.19      2.90 o 
   5   2   3       27.70       37.85      2.08 o 
   6   2   3        7.26       12.04      1.50 o 
   7   2   3        1.15        6.07      1.53 o 
   8   2   3      149.70      134.43      4.33 o 
   9   2   3      102.61       97.87      4.27 o 
  10   2   3       95.04       97.61      6.27 o 
  11   2   3        1.75       10.27      3.25 o 
  12   2   3        4.72       19.84      4.26 o 
  13   2   3        7.56       23.94      5.56 o 
   0   3   3     3331.73     3414.09     21.12 o 
   1   3   3      781.60      824.81      6.22 o 
   2   3   3     1809.83     1970.84     11.39 o 
   3   3   3      756.23      757.41      5.43 o 
   4   3   3       13.16       23.56      1.68 o 
   5   3   3      432.43      438.83      6.31 o 
   6   3   3      497.12      493.17      7.85 o 
   7   3   3      111.61      101.37      4.17 o 
   8   3   3       22.34       24.42      2.46 o 
   9   3   3        0.11        3.69      2.02 o 
  10   3   3       36.34       39.08      4.65 o 
  11   3   3       58.09       51.81      6.43 o 
  12   3   3       40.64       54.35      6.81 o 
  13   3   3       94.94       88.13      7.66 o 
   1   4   3        9.97       13.09      1.56 o 
   2   4   3     1170.70     1244.79     15.94 o 
   3   4   3      132.04      110.00      2.49 o 
   4   4   3      791.73      791.74      6.41 o 
   5   4   3      395.15      396.11      6.06 o 
   6   4   3       11.58       15.23      2.61 o 
   7   4   3       99.64       94.13      3.88 o 
   8   4   3      130.15      121.99      6.89 o 
   9   4   3       80.24       76.64      5.95 o 
  10   4   3       73.23       56.64      6.03 o 
  11   4   3       90.77       89.20      7.04 o 
  12   4   3       13.09       35.32      6.65 o 
  13   4   3       54.59       62.84      7.02 o 
   0   5   3      327.48      328.25     11.15 o 
   1   5   3      268.89      281.22      3.70 o 
   2   5   3      582.93      530.84      6.16 o 
   3   5   3        8.07       12.62      1.32 o 
   4   5   3       81.24       87.62      2.29 o 
   5   5   3        1.10        8.04      1.84 o 
   6   5   3      179.99      181.69      4.89 o 
   7   5   3      335.53      322.24      8.58 o 
   8   5   3        8.24       10.49      3.05 o 
   9   5   3       24.91       23.57      3.83 o 
  10   5   3       19.80       29.16      4.42 o 
  11   5   3       40.28       40.15      5.45 o 
  12   5   3       97.65       97.07      8.20 o 
  13   5   3        4.79       30.33      4.87 o 
   1   6   3       41.04       39.81      1.55 o 
   2   6   3      177.34      186.83      3.56 o 
   3   6   3      974.00      929.90      8.06 o 
   4   6   3      248.31      238.98      4.11 o 
   5   6   3      631.22      646.33      7.72 o 
   6   6   3      129.25      120.59      4.79 o 
   7   6   3       58.48       62.03      4.12 o 
   8   6   3       55.02       49.20      5.20 o 
   9   6   3       73.35       77.87      6.56 o 
  10   6   3       17.92       24.34      4.64 o 
  11   6   3       24.43       40.00      6.42 o 
  12   6   3        4.31       17.23      4.24 o 
   0   7   3     4118.38     4233.05     55.72 o 
   1   7   3      278.82      279.11      3.90 o 
   2   7   3      394.46      400.75      5.48 o 
   3   7   3       59.22       65.29      2.27 o 
   4   7   3      340.10      324.28      5.32 o 
   5   7   3      137.54      123.36      4.76 o 
   6   7   3      120.43      100.90      5.87 o 
   7   7   3      188.90      175.97      8.80 o 
   8   7   3      126.81      112.47      6.68 o 
   9   7   3       70.84       72.05      6.38 o 
  10   7   3       26.70       31.35      4.88 o 
  11   7   3        4.93        9.68      3.63 o 
  12   7   3       12.10       24.65      4.95 o 
   1   8   3       49.87       54.61      1.94 o 
   2   8   3       41.99       40.20      2.04 o 
   3   8   3      460.69      418.70      5.68 o 
   4   8   3      746.35      687.51     10.26 o 
   5   8   3      407.02      366.56      9.99 o 
   6   8   3      184.01      174.43     11.36 o 
   7   8   3       98.62      103.29      6.66 o 
   8   8   3       56.18       73.29      6.13 o 
   9   8   3       62.32       69.14      6.42 o 
  10   8   3        3.59       16.52      5.77 o 
  11   8   3       27.49       44.79      6.78 o 
  12   8   3       13.83       23.30      5.37 o 
   0   9   3      637.34      595.68     13.73 o 
   1   9   3      121.63      124.77      2.94 o 
   2   9   3       29.47       38.03      3.07 o 
   3   9   3      217.19      205.86      4.25 o 
   4   9   3      152.07      151.08      4.14 o 
   5   9   3       27.66       32.65      3.77 o 
   6   9   3      427.93      346.17     17.67 o 
   7   9   3        1.98        1.52      2.25 o 
   8   9   3        6.00       12.46      3.37 o 
   9   9   3       32.28       37.05      5.23 o 
  10   9   3       10.60       16.59      4.44 o 
  11   9   3       50.15       55.26      6.67 o 
  12   9   3       12.87       32.29      5.11 o 
   1  10   3      144.11      137.23      3.48 o 
   2  10   3      129.17      123.00      3.27 o 
   3  10   3       64.96       74.12      3.21 o 
   4  10   3      758.50      715.41     11.10 o 
   5  10   3       63.11       64.97      5.29 o 
   6  10   3       27.83       31.91      4.15 o 
   7  10   3       35.07       32.73      4.46 o 
   8  10   3      102.30       95.36     16.58 o 
   9  10   3      125.08      123.43      8.65 o 
  10  10   3       15.79       14.72      4.37 o 
  11  10   3       48.58       63.57      6.86 o 
  12  10   3        6.00       23.05      6.66 o 
   0  11   3      147.73      153.76      5.41 o 
   1  11   3      453.13      420.44      9.03 o 
   2  11   3       67.04       66.28      3.06 o 
   3  11   3       36.82       47.58      3.34 o 
   4  11   3      785.39      747.99     11.77 o 
   5  11   3      207.71      206.08      8.22 o 
   6  11   3      116.99      119.68      6.88 o 
   7  11   3       86.79       91.63      6.88 o 
   8  11   3       17.85       24.45      4.32 o 
   9  11   3        5.56        6.70      3.49 o 
  10  11   3       29.91       36.75      5.75 o 
  11  11   3       12.62       28.33      5.09 o 
   1  12   3      371.79      355.98      6.73 o 
   2  12   3      390.94      361.37      7.93 o 
   3  12   3       30.10       40.15      3.24 o 
   4  12   3      238.60      218.30      6.60 o 
   5  12   3      117.66      110.49      6.48 o 
   6  12   3       39.50       43.09      5.32 o 
   7  12   3       72.77       64.05      6.06 o 
   8  12   3      131.02      147.07      9.21 o 
   9  12   3       34.96       36.98      5.47 o 
  10  12   3       11.63       29.28      5.02 o 
  11  12   3       20.76       39.62      5.62 o 
   0  13   3       19.21       21.72      4.03 o 
   1  13   3      543.67      477.84     10.79 o 
   2  13   3      122.95      109.66      7.03 o 
   3  13   3      149.49      146.27      8.25 o 
   4  13   3      123.22      102.16      4.95 o 
   5  13   3       58.18       66.58      5.78 o 
   6  13   3       49.18       56.22      5.60 o 
   7  13   3      121.18      135.90      8.83 o 
   8  13   3       12.51       20.94      4.68 o 
   9  13   3        0.92        7.70      3.81 o 
  10  13   3        6.39       10.15      4.00 o 
   1  14   3       37.57       47.84      5.29 o 
   2  14   3      437.52      381.71      8.75 o 
   3  14   3      106.48      105.78      5.05 o 
   4  14   3       46.15       61.95      7.49 o 
   5  14   3       63.87       71.67      6.09 o 
   6  14   3       10.72       13.46      3.61 o 
   7  14   3       11.27       20.01      5.76 o 
   8  14   3       29.02       40.11      5.60 o 
   9  14   3        6.17       16.73      4.34 o 
  10  14   3       24.74       33.25      5.41 o 
   0  15   3      270.10      225.87     14.24 o 
   1  15   3        6.52       15.85      3.82 o 
   2  15   3      130.68      126.89      5.34 o 
   3  15   3       19.04       28.33      3.81 o 
   4  15   3       23.17       30.49      3.57 o 
   5  15   3      174.42      154.56      7.77 o 
   6  15   3        6.07        9.83      3.52 o 
   7  15   3       32.96       39.58      5.62 o 
   8  15   3       20.86       23.07      4.88 o 
   9  15   3        9.29       13.41      4.17 o 
   1  16   3      118.35      107.34      7.65 o 
   2  16   3       98.61      105.41      8.00 o 
   3  16   3       55.00       50.88      4.88 o 
   4  16   3       42.14       53.07      4.40 o 
   5  16   3       14.48       23.79      3.97 o 
   6  16   3       26.72       28.43      4.87 o 
   7  16   3       22.41       26.23      4.75 o 
   8  16   3       39.35       47.27      6.19 o 
   9  16   3       13.33       26.94      6.16 o 
   0  17   3      212.59      175.38     13.57 o 
   1  17   3       18.95       15.79      3.97 o 
   2  17   3       51.14       54.99      6.36 o 
   3  17   3       17.85       21.07      3.47 o 
   4  17   3       16.16       33.41      3.82 o 
   5  17   3       44.93       44.22      7.04 o 
   6  17   3      120.06      120.69      8.93 o 
   7  17   3       21.93       25.31      4.94 o 
   8  17   3       12.77       22.94      5.89 o 
   1  18   3       73.75       81.57     11.63 o 
   2  18   3       30.61       38.85      5.97 o 
   3  18   3       59.61       62.07      8.96 o 
   4  18   3        0.21        6.88      6.69 o 
   5  18   3       81.06       75.97      9.50 o 
   6  18   3        2.76       12.61      4.33 o 
   7  18   3       24.13       39.79      5.70 o 
   0  19   3       76.83       85.86     12.65 o 
   1  19   3        0.66        6.84      5.22 o 
   2  19   3       18.14       26.12      6.62 o 
   3  19   3       38.60       35.07      6.32 o 
   4  19   3       19.33       23.21      9.21 o 
   5  19   3       16.87       17.13      9.24 o 
   6  19   3       74.76       82.35      8.03 o 
   1  20   3        5.99        7.84      5.29 o 
   2  20   3        6.20        6.25      5.36 o 
   3  20   3       71.30       69.90      8.75 o 
   4  20   3       27.36       26.31      9.36 o 
   5  20   3        0.83       17.10      7.43 o 
   0  21   3        5.18       13.11      8.50 o 
   1  21   3       25.82       24.09      7.06 o 
   2  21   3        3.70       11.33      5.66 o 
   3  21   3        0.84       13.80      6.03 o 
   4  21   3       71.13       69.28     11.94 o 
   1  22   3       16.60       28.81      6.72 o 
   0   0   4      361.57      393.07      8.30 o 
   2   0   4      727.27      660.40      9.13 o 
   4   0   4      902.12      890.99     11.64 o 
   6   0   4      844.70      756.02     27.11 o 
   8   0   4       97.82       85.25     10.33 o 
  10   0   4       44.14       49.84      5.19 o 
  12   0   4        4.43       18.76      6.72 o 
   1   1   4      171.19      179.56      3.02 o 
   2   1   4      106.59      113.12      2.76 o 
   3   1   4     1204.62     1186.56      9.13 o 
   4   1   4      234.32      244.91      4.40 o 
   5   1   4      676.12      644.45      7.35 o 
   6   1   4       28.64       36.12      3.48 o 
   7   1   4      129.03      135.82      4.45 o 
   8   1   4        3.36        6.98      1.80 o 
   9   1   4      158.04      124.30      4.67 o 
  10   1   4        8.89       15.93      2.48 o 
  11   1   4       32.48       37.02      3.85 o 
  12   1   4       14.49       37.07      6.24 o 
   0   2   4     1366.58     1373.26     20.80 o 
   1   2   4     1105.43     1115.73      8.03 o 
   2   2   4       35.37       59.06      1.87 o 
   3   2   4       16.73       24.21      2.31 o 
   4   2   4      935.18      894.10      8.36 o 
   5   2   4       78.78       90.60      3.02 o 
   6   2   4      330.65      277.51      6.62 o 
   7   2   4       76.50       72.76      3.56 o 
   8   2   4       42.44       45.22      3.27 o 
   9   2   4       25.45       28.15      2.80 o 
  10   2   4        5.22       13.32      2.88 o 
  11   2   4        9.91       17.55      4.18 o 
  12   2   4        6.17       13.63      4.69 o 
   1   3   4      299.62      343.25      4.54 o 
   2   3   4      815.22      821.94      6.79 o 
   3   3   4      292.40      256.85      4.94 o 
   4   3   4      768.18      749.78      8.19 o 
   5   3   4       81.66       87.46      3.16 o 
   6   3   4       56.72       75.83      3.86 o 
   7   3   4       30.95       35.62      2.95 o 
   8   3   4      228.56      197.84      6.00 o 
   9   3   4        1.01        7.28      2.31 o 
  10   3   4        9.29       17.70      3.87 o 
  11   3   4       23.55       25.28      4.85 o 
  12   3   4       21.86       45.88      7.69 o 
   0   4   4      358.48      354.59      6.31 o 
   1   4   4      152.60      140.50      3.29 o 
   2   4   4      433.41      430.38      5.05 o 
   3   4   4       72.05       81.67      2.83 o 
   4   4   4       46.85       51.44      4.38 o 
   5   4   4     1265.86     1118.31     18.33 o 
   6   4   4      514.59      446.85      7.46 o 
   7   4   4      165.49      145.38      4.87 o 
   8   4   4       39.36       47.77      4.18 o 
   9   4   4       22.16       30.77      4.72 o 
  10   4   4        4.32       12.39      3.77 o 
  11   4   4        8.08       16.30      4.37 o 
  12   4   4        0.06       11.97      3.79 o 
   1   5   4       64.67       71.37      3.97 o 
   2   5   4      156.14      148.13      3.57 o 
   3   5   4       65.84       78.19      2.80 o 
   4   5   4     1565.44     1487.50     13.55 o 
   5   5   4      286.71      265.94      5.53 o 
   6   5   4      230.06      213.60      5.13 o 
   7   5   4      109.94      105.19      5.29 o 
   8   5   4      167.85      134.53      5.76 o 
   9   5   4       41.37       45.32      5.37 o 
  10   5   4       13.55       17.44      4.33 o 
  11   5   4        1.87        7.17      3.70 o 
  12   5   4        1.88       14.37      4.48 o 
   0   6   4      108.46      106.91      3.68 o 
   1   6   4      538.46      506.66      5.93 o 
   2   6   4      214.85      208.04      3.82 o 
   3   6   4      220.72      231.96      5.21 o 
   4   6   4       14.42       35.89      5.82 o 
   5   6   4      528.19      460.18     11.21 o 
   6   6   4      252.99      237.33      6.25 o 
   7   6   4      483.91      436.63      9.96 o 
   8   6   4       26.06       32.46      4.95 o 
   9   6   4        4.47        6.63      3.08 o 
  10   6   4        2.98        2.83      3.19 o 
  11   6   4       13.51       18.65      4.62 o 
  12   6   4       26.39       40.88     12.00 o 
   1   7   4      103.55      115.30      2.75 o 
   2   7   4     1082.48      995.14      9.70 o 
   3   7   4       24.86       33.26      3.59 o 
   4   7   4       65.69       74.69      4.91 o 
   5   7   4      287.43      263.95      7.37 o 
   6   7   4      402.96      370.50      8.89 o 
   7   7   4       78.25       76.76      6.04 o 
   8   7   4       10.84       15.67      3.70 o 
   9   7   4        0.34        3.23      2.90 o 
  10   7   4       36.00       32.10      5.96 o 
  11   7   4       28.00       33.11      8.60 o 
  12   7   4        4.33       32.87     11.00 o 
   0   8   4       48.65       72.22      5.37 o 
   1   8   4      367.78      358.44      4.98 o 
   2   8   4      230.27      235.27      4.65 o 
   3   8   4      145.75      151.83      6.43 o 
   4   8   4       98.92       95.56      3.59 o 
   5   8   4       21.68       20.13      2.86 o 
   6   8   4      539.24      506.01     12.95 o 
   7   8   4       32.17       35.08      4.60 o 
   8   8   4       35.29       35.36      4.73 o 
   9   8   4       16.77       17.95      4.16 o 
  10   8   4        1.04        4.79      3.70 o 
  11   8   4        7.18       11.62      4.28 o 
   1   9   4       15.05       27.47      2.12 o 
   2   9   4      202.11      208.46      4.49 o 
   3   9   4      318.70      291.94      6.14 o 
   4   9   4      110.31      107.84      4.72 o 
   5   9   4        9.01       14.43      3.70 o 
   6   9   4        6.60        7.72      2.97 o 
   7   9   4       22.32       25.83      5.52 o 
   8   9   4       30.42       36.21      9.43 o 
   9   9   4        5.27        9.29      3.94 o 
  10   9   4      121.48      121.40      9.11 o 
  11   9   4       36.28       42.34      7.73 o 
   0  10   4      206.07      199.41      8.01 o 
   1  10   4       38.62       43.55      3.25 o 
   2  10   4      123.98      110.09      3.41 o 
   3  10   4       57.05       57.08      4.17 o 
   4  10   4      632.87      575.45     15.70 o 
   5  10   4       37.19       39.87      4.62 o 
   6  10   4      224.83      231.89      9.07 o 
   7  10   4       91.40       95.02      8.99 o 
   8  10   4       25.93       31.02      4.81 o 
   9  10   4       17.13       21.81      4.76 o 
  10  10   4       24.61       35.70      5.53 o 
  11  10   4       30.72       41.30      5.74 o 
   1  11   4      187.96      178.62      4.42 o 
   2  11   4      167.86      153.24      5.53 o 
   3  11   4      212.86      198.10      7.73 o 
   4  11   4      138.10      136.70      6.67 o 
   5  11   4       16.74       23.06      3.78 o 
   6  11   4       26.77       36.71      4.58 o 
   7  11   4        8.37       12.72      3.80 o 
   8  11   4       83.98       82.44      7.46 o 
   9  11   4      115.16      116.70      8.85 o 
  10  11   4       13.88       19.38      5.68 o 
  11  11   4       25.36       38.53      5.94 o 
   0  12   4      249.75      237.20      7.38 o 
   1  12   4       47.54       60.29      3.30 o 
   2  12   4      194.12      183.04      5.91 o 
   3  12   4      343.76      313.70     10.80 o 
   4  12   4       59.49       76.72      5.83 o 
   5  12   4       21.58       33.17      4.32 o 
   6  12   4      139.78      135.94      7.42 o 
   7  12   4       45.01       49.52      5.71 o 
   8  12   4       25.87       28.30      5.08 o 
   9  12   4        0.46       11.12      3.95 o 
  10  12   4        6.64       21.98      6.01 o 
   1  13   4       33.96       45.98      4.49 o 
   2  13   4        5.70       11.87      2.72 o 
   3  13   4       87.57       92.72      8.32 o 
   4  13   4       36.13       52.56      5.08 o 
   5  13   4      347.64      305.98     17.98 o 
   6  13   4       30.53       39.52     11.15 o 
   7  13   4       14.03       15.40      4.79 o 
   8  13   4       23.94       34.21      7.14 o 
   9  13   4       41.06       54.57      6.55 o 
  10  13   4       25.36       38.71      6.54 o 
   0  14   4      227.11      184.13      8.57 o 
   1  14   4       31.14       37.34      3.94 o 
   2  14   4       30.14       36.39      4.27 o 
   3  14   4       80.42       81.20      7.99 o 
   4  14   4        3.53       12.82      3.10 o 
   5  14   4      229.92      202.60     12.57 o 
   6  14   4       34.90       52.27      5.78 o 
   7  14   4       21.68       33.63      5.47 o 
   8  14   4        1.29        7.34      4.53 o 
   9  14   4       37.48       51.45      6.36 o 
   1  15   4       37.14       39.86      4.34 o 
   2  15   4       85.95       94.09      5.71 o 
   3  15   4       20.82       31.85      4.05 o 
   4  15   4      171.31      164.54      8.04 o 
   5  15   4       32.03       38.24      5.36 o 
   6  15   4        2.36        9.23      3.55 o 
   7  15   4       10.40       16.23      4.87 o 
   8  15   4        5.35       19.83      4.89 o 
   9  15   4       21.03       40.66      5.73 o 
   0  16   4      193.66      177.10     12.92 o 
   1  16   4       39.63       39.87      5.62 o 
   2  16   4       13.34       19.59      3.54 o 
   3  16   4       12.01       23.27      8.00 o 
   4  16   4       90.46      105.66     13.79 o 
   5  16   4       28.39       31.89      5.35 o 
   6  16   4       50.42       59.20      7.48 o 
   7  16   4       39.03       49.27      6.56 o 
   8  16   4       18.98       39.69      5.70 o 
   1  17   4        0.67        5.06      3.88 o 
   2  17   4       12.25       21.05      4.89 o 
   3  17   4       19.66       30.07      8.00 o 
   4  17   4       61.07       87.95     13.32 o 
   5  17   4        5.51       17.10      4.60 o 
   6  17   4       19.88       15.82      4.99 o 
   7  17   4       33.49       47.96      6.42 o 
   0  18   4      114.45      139.09     12.49 o 
   1  18   4       15.40       22.21      5.27 o 
   2  18   4        2.90        6.93      6.86 o 
   3  18   4        4.75       10.56      6.78 o 
   4  18   4       17.30       23.57      7.95 o 
   5  18   4        1.53        9.29      5.38 o 
   6  18   4        8.02       22.91      4.67 o 
   1  19   4       36.28       40.43      6.93 o 
   2  19   4       29.75       34.96     10.99 o 
   3  19   4       21.54       26.65      8.47 o 
   4  19   4       12.70       15.47      9.21 o 
   5  19   4        1.12       16.02      7.74 o 
   0  20   4       16.87       19.34      8.69 o 
   1  20   4       48.73       54.11      8.27 o 
   2  20   4        3.45        8.78      8.66 o 
   3  20   4       11.21       15.44      8.41 o 
   4  20   4        2.52        8.53      8.72 o 
   1  21   4       21.59       25.62      7.28 o 
   2  21   4       39.49       50.07     11.42 o 
   2   0   5      461.39      471.14      9.73 o 
   4   0   5      598.29      578.03     10.63 o 
   6   0   5      266.46      234.95      8.38 o 
   8   0   5      151.65      100.26     11.63 o 
  10   0   5       89.51       64.79     12.92 o 
   0   1   5      163.54      162.07      4.96 o 
   1   1   5      813.39      757.83      7.69 o 
   2   1   5     1004.13      950.40      9.07 o 
   3   1   5      243.29      250.72      5.08 o 
   4   1   5      665.31      604.12     12.47 o 
   5   1   5      422.51      408.60      6.56 o 
   6   1   5        7.50        8.80      1.86 o 
   7   1   5      237.48      219.85      5.95 o 
   8   1   5       14.59       16.95      2.47 o 
   9   1   5        1.72       11.49      2.27 o 
  10   1   5        0.86        9.93      2.47 o 
  11   1   5       16.39       23.70      4.51 o 
  12   1   5        1.85       23.02      8.10 o 
   1   2   5       51.66       61.28      2.86 o 
   2   2   5      829.23      775.09     14.24 o 
   3   2   5      174.88      160.66      6.88 o 
   4   2   5      154.13      146.49      4.45 o 
   5   2   5      280.55      264.27      5.16 o 
   6   2   5       93.93       91.21      3.74 o 
   7   2   5      110.22       95.23      4.31 o 
   8   2   5       57.37       55.89      4.44 o 
   9   2   5        7.20       13.36      2.73 o 
  10   2   5       13.73       17.00      3.37 o 
  11   2   5        1.86        9.69      3.88 o 
  12   2   5       22.74       30.29     10.38 o 
   0   3   5      680.61      664.24     10.48 o 
   1   3   5      233.71      242.67      4.17 o 
   2   3   5       80.82       92.16      3.19 o 
   3   3   5      199.14      198.53      4.88 o 
   4   3   5      345.51      325.28      6.47 o 
   5   3   5      249.47      212.82      5.42 o 
   6   3   5      332.48      285.17      6.50 o 
   7   3   5       44.47       52.75      6.57 o 
   8   3   5        1.98        8.11      2.26 o 
   9   3   5       28.72       29.68      4.22 o 
  10   3   5        3.71       13.90      3.98 o 
  11   3   5        8.44       15.28      4.21 o 
  12   3   5        3.84       14.38      6.11 o 
   1   4   5      110.70      111.25      2.92 o 
   2   4   5        3.31        9.69      1.44 o 
   3   4   5      323.71      301.77      6.18 o 
   4   4   5      769.79      710.38      9.58 o 
   5   4   5      140.39      120.32      4.15 o 
   6   4   5       51.47       50.09      3.25 o 
   7   4   5      231.67      197.25      6.12 o 
   8   4   5       85.28       76.23      9.43 o 
   9   4   5       21.02       18.86      3.30 o 
  10   4   5       13.66       20.42      7.07 o 
  11   4   5       51.55       52.82     12.50 o 
  12   4   5       20.13       38.59      9.18 o 
   0   5   5       18.41       25.97      3.17 o 
   1   5   5        1.05        7.54      1.43 o 
   2   5   5       98.94       82.86      3.06 o 
   3   5   5      127.56      123.65      5.28 o 
   4   5   5      388.75      366.03      6.92 o 
   5   5   5      152.16      145.95      5.11 o 
   6   5   5      939.30      810.96     11.86 o 
   7   5   5       61.34       62.40      4.89 o 
   8   5   5       16.46       19.29      3.14 o 
   9   5   5        7.83       10.15      3.89 o 
  10   5   5        6.87       12.36      5.34 o 
  11   5   5       30.84       31.63      7.57 o 
   1   6   5        8.81       17.02      2.28 o 
   2   6   5       29.16       37.08      2.36 o 
   3   6   5      833.51      733.95     10.24 o 
   4   6   5       47.26       54.39      7.27 o 
   5   6   5      621.61      634.90     14.90 o 
   6   6   5      132.14      114.08      7.79 o 
   7   6   5       67.32       58.31      5.77 o 
   8   6   5       74.42       58.31      6.12 o 
   9   6   5       84.15       69.46     13.27 o 
  10   6   5        4.77        5.47      3.62 o 
  11   6   5        1.83       14.40      4.43 o 
   0   7   5      635.61      586.18      9.45 o 
   1   7   5       52.51       62.37      3.42 o 
   2   7   5       84.82       90.31      3.35 o 
   3   7   5      148.81      150.49      4.36 o 
   4   7   5      371.03      355.73     15.60 o 
   5   7   5      103.40       97.12      4.96 o 
   6   7   5       12.31       25.10      5.01 o 
   7   7   5       11.43       11.28      3.25 o 
   8   7   5       52.39       41.93      8.05 o 
   9   7   5       17.88       17.78      4.86 o 
  10   7   5       19.49       34.96     11.05 o 
  11   7   5        5.87       18.86      5.47 o 
   1   8   5       10.12       21.24      2.02 o 
   2   8   5       61.16       69.57      3.14 o 
   3   8   5      393.40      355.50     10.48 o 
   4   8   5      314.74      272.51      8.21 o 
   5   8   5       98.15      103.31      5.48 o 
   6   8   5       37.78       41.22      4.71 o 
   7   8   5       22.04       25.20      4.39 o 
   8   8   5       77.23       72.85      7.47 o 
   9   8   5       30.95       32.69      9.01 o 
  10   8   5        1.57        5.83      3.96 o 
  11   8   5       45.54       58.38      6.71 o 
   0   9   5      217.77      211.23      5.39 o 
   1   9   5        2.33       10.49      1.27 o 
   2   9   5       22.24       32.61      3.24 o 
   3   9   5      132.23      148.78      6.12 o 
   4   9   5      100.89      108.33      5.09 o 
   5   9   5      243.78      225.12      8.87 o 
   6   9   5       34.52       41.77      4.83 o 
   7   9   5       14.08       17.12      3.82 o 
   8   9   5       37.78       40.34      6.14 o 
   9   9   5       15.65       26.75      5.58 o 
  10   9   5        1.69        9.01      3.91 o 
   1  10   5       44.66       53.14      2.47 o 
   2  10   5      387.09      376.17     10.87 o 
   3  10   5       72.32       80.60      4.87 o 
   4  10   5      299.29      282.98      9.57 o 
   5  10   5      249.85      217.27      8.73 o 
   6  10   5       60.08       56.50      6.59 o 
   7  10   5       20.60       19.07      4.12 o 
   8  10   5       12.20       13.95      3.96 o 
   9  10   5       22.41       17.43      5.41 o 
  10  10   5       13.49       29.01      5.05 o 
   0  11   5       47.54       62.06      4.51 o 
   1  11   5      248.28      235.63      5.00 o 
   2  11   5       10.06       21.88      2.73 o 
   3  11   5      102.95      112.21      8.71 o 
   4  11   5       60.48       78.16      6.17 o 
   5  11   5       28.72       27.22      4.17 o 
   6  11   5      271.36      244.44     10.17 o 
   7  11   5       92.19       90.56     13.65 o 
   8  11   5       63.68       65.33      7.42 o 
   9  11   5       54.77       47.46      6.90 o 
  10  11   5        5.16       15.60      4.42 o 
   1  12   5       10.69       18.92      2.18 o 
   2  12   5       30.87       37.93      4.18 o 
   3  12   5       15.54       21.40      3.38 o 
   4  12   5      197.90      167.19      8.63 o 
   5  12   5        9.94       22.70      4.02 o 
   6  12   5       30.64       33.76      5.09 o 
   7  12   5       14.02       13.50      4.24 o 
   8  12   5       14.92       18.17      5.93 o 
   9  12   5        3.87       13.92      4.33 o 
   0  13   5       12.83       16.29      3.69 o 
   1  13   5       79.13       98.92      4.20 o 
   2  13   5       48.52       63.57      5.48 o 
   3  13   5      241.46      212.01      8.36 o 
   4  13   5       19.20       29.97      7.56 o 
   5  13   5       72.81       71.01      6.44 o 
   6  13   5       22.37       35.02      5.46 o 
   7  13   5       84.89       75.70     10.46 o 
   8  13   5        4.52       13.70      4.76 o 
   9  13   5        8.61       21.68      4.78 o 
   1  14   5       23.62       35.03      4.88 o 
   2  14   5       30.98       46.79      4.61 o 
   3  14   5       63.68       75.58      5.91 o 
   4  14   5       31.83       35.20      4.63 o 
   5  14   5       13.21       16.21      3.94 o 
   6  14   5       22.09       28.14      4.60 o 
   7  14   5       44.18       33.39      5.55 o 
   8  14   5       11.02       16.17      4.70 o 
   0  15   5      168.96      176.24     13.11 o 
   1  15   5       35.20       40.93      5.33 o 
   2  15   5      232.15      196.12     10.20 o 
   3  15   5       50.57       63.43      5.79 o 
   4  15   5        6.90       16.04      3.87 o 
   5  15   5       29.26       33.10      5.38 o 
   6  15   5       43.64       54.05      6.74 o 
   7  15   5       62.35       58.84      7.22 o 
   8  15   5       11.45       26.85      4.80 o 
   1  16   5       31.23       67.63     10.53 o 
   2  16   5      139.24      130.77      8.58 o 
   3  16   5       17.69       18.75      5.04 o 
   4  16   5       13.08       26.66      4.91 o 
   5  16   5        3.89       11.60      4.51 o 
   6  16   5        9.16       20.04      4.89 o 
   7  16   5        0.28       14.07      4.80 o 
   0  17   5       58.02       59.95      9.88 o 
   1  17   5       15.88       22.62      6.72 o 
   2  17   5       79.44       77.60     12.34 o 
   3  17   5        5.29       14.21      4.39 o 
   4  17   5        3.89       13.29      5.80 o 
   5  17   5        2.06        9.68      4.41 o 
   6  17   5       19.71       32.15      5.20 o 
   1  18   5        0.27        0.71      6.81 o 
   2  18   5       26.05       21.33      8.69 o 
   3  18   5       13.02        5.10      8.44 o 
   4  18   5        3.89       13.05      6.60 o 
   5  18   5       23.34       52.98     14.87 o 
   0  19   5       80.56       69.68     12.74 o 
   1  19   5       12.62        9.18      8.32 o 
   2  19   5        1.56        8.72      8.38 o 
   3  19   5       24.88       24.31      9.45 o 
   4  19   5       20.40       36.10      9.21 o 
   1  20   5       48.48       40.24     11.67 o 
   0   0   6      287.11      251.75     14.58 o 
   2   0   6      105.98      109.64      5.49 o 
   4   0   6       47.46       45.30      3.97 o 
   6   0   6      335.72      337.40      9.50 o 
   8   0   6        5.05       14.15      3.52 o 
  10   0   6       68.77       65.29     22.09 o 
   1   1   6       28.26       28.68      5.81 o 
   2   1   6       56.48       61.37      3.40 o 
   3   1   6      176.30      156.00      4.82 o 
   4   1   6      455.22      411.06      6.78 o 
   5   1   6      383.81      358.08      6.59 o 
   6   1   6       73.81       69.38      3.55 o 
   7   1   6        3.91       11.07      2.24 o 
   8   1   6        3.97       12.32      2.49 o 
   9   1   6       34.79       44.33      8.00 o 
  10   1   6        2.90       11.63      3.79 o 
  11   1   6       11.81       35.70      8.53 o 
   0   2   6      822.87      747.71     25.16 o 
   1   2   6      119.34      123.58      7.91 o 
   2   2   6      169.98      176.56      6.39 o 
   3   2   6      786.08      711.38     12.77 o 
   4   2   6      183.86      179.40      5.37 o 
   5   2   6       52.92       67.06      3.69 o 
   6   2   6       49.03       59.42      3.76 o 
   7   2   6        7.11       13.56      2.62 o 
   8   2   6        8.25       15.34      2.94 o 
   9   2   6        5.45        9.83      3.28 o 
  10   2   6       13.64       15.88      4.12 o 
  11   2   6       49.29       70.18     19.69 o 
   1   3   6        2.01       13.62      3.43 o 
   2   3   6      212.58      192.02      5.98 o 
   3   3   6      599.59      542.73      8.81 o 
   4   3   6      152.73      153.38      5.01 o 
   5   3   6       42.57       45.13      3.39 o 
   6   3   6        0.28        6.45      1.83 o 
   7   3   6      117.39       98.29      5.78 o 
   8   3   6       43.69       51.66      6.11 o 
   9   3   6       20.10       31.25      5.32 o 
  10   3   6       27.74       34.61      9.61 o 
  11   3   6        2.22       15.52      6.56 o 
   0   4   6       18.61       23.76      4.11 o 
   1   4   6      150.71      139.10      4.64 o 
   2   4   6      358.84      324.68      6.59 o 
   3   4   6       14.44       15.11      2.16 o 
   4   4   6      118.21      109.85      4.47 o 
   5   4   6       75.34       94.34      4.55 o 
   6   4   6       91.28       85.24      6.18 o 
   7   4   6       17.02       33.01      4.03 o 
   8   4   6        4.96       17.47      3.52 o 
   9   4   6       46.82       53.19      8.86 o 
  10   4   6       17.67       17.67      4.96 o 
  11   4   6        9.34       19.74      7.32 o 
   1   5   6      119.40      112.58      4.68 o 
   2   5   6      211.59      201.79      5.25 o 
   3   5   6       67.53       75.53      3.90 o 
   4   5   6       81.57       86.00      4.25 o 
   5   5   6       44.35       52.20      3.85 o 
   6   5   6        2.26        9.15      2.48 o 
   7   5   6       27.73       37.27      4.25 o 
   8   5   6       29.34       23.36      4.83 o 
   9   5   6       32.69       37.24      6.79 o 
  10   5   6       34.45       35.68     10.50 o 
   0   6   6       13.91       11.71      3.53 o 
   1   6   6      361.80      325.74      6.50 o 
   2   6   6      246.72      232.33      5.71 o 
   3   6   6      253.96      244.70      6.00 o 
   4   6   6      173.73      157.55      5.04 o 
   5   6   6       66.44       80.43      6.26 o 
   6   6   6      222.11      198.93      8.66 o 
   7   6   6       93.85       83.55      5.69 o 
   8   6   6        4.33        5.48      3.89 o 
   9   6   6       28.91       24.74      8.95 o 
  10   6   6        8.00       21.91      4.94 o 
   1   7   6       23.71       36.12      2.63 o 
   2   7   6      306.29      297.45      6.54 o 
   3   7   6       17.76       30.48      2.78 o 
   4   7   6      158.55      131.64      4.99 o 
   5   7   6        4.05        9.76      2.78 o 
   6   7   6       83.07       81.13      5.69 o 
   7   7   6       57.05       53.13      7.11 o 
   8   7   6        9.93        9.65      5.31 o 
   9   7   6       16.49       14.91      4.73 o 
  10   7   6       31.02       35.46      9.81 o 
   0   8   6      225.42      211.03      9.82 o 
   1   8   6      215.25      205.49      5.34 o 
   2   8   6       43.30       50.14      3.41 o 
   3   8   6      307.32      286.49      6.63 o 
   4   8   6      101.16       97.47      5.19 o 
   5   8   6      206.53      176.58      6.89 o 
   6   8   6       27.27       34.53      4.72 o 
   7   8   6        0.03        3.05      3.43 o 
   8   8   6       34.76       22.54      5.53 o 
   9   8   6       19.08       20.43      5.42 o 
  10   8   6       24.56       36.97      5.89 o 
   1   9   6       55.58       64.89      3.58 o 
   2   9   6      219.08      219.24      5.78 o 
   3   9   6       13.86       28.91      3.50 o 
   4   9   6       68.32       70.02      5.41 o 
   5   9   6       34.72       39.32      7.07 o 
   6   9   6       69.85       60.89     13.51 o 
   7   9   6       13.11       11.08      3.82 o 
   8   9   6       61.38       38.14      6.57 o 
   9   9   6        0.70        3.75      4.93 o 
   0  10   6      223.88      203.13      8.00 o 
   1  10   6       16.45       23.99      2.34 o 
   2  10   6      158.89      154.68      5.35 o 
   3  10   6       29.87       35.90      3.92 o 
   4  10   6        9.30       21.66      3.70 o 
   5  10   6       24.62       37.42      4.77 o 
   6  10   6      173.03      151.14      8.48 o 
   7  10   6      101.88       69.66      7.09 o 
   8  10   6        5.50        9.43      4.93 o 
   9  10   6        1.13       11.82      4.67 o 
   1  11   6       42.03       56.91      3.80 o 
   2  11   6      164.86      149.74      6.02 o 
   3  11   6      151.42      131.78      7.80 o 
   4  11   6       27.82       25.34      4.04 o 
   5  11   6       67.00       66.84      6.36 o 
   6  11   6       18.05       24.55      4.82 o 
   7  11   6       38.62       45.73      6.17 o 
   8  11   6       69.99       48.00      6.57 o 
   9  11   6       29.06       46.05      6.65 o 
   0  12   6      239.50      208.16     13.91 o 
   1  12   6       46.90       73.88     12.22 o 
   2  12   6      231.19      223.44      7.44 o 
   3  12   6        2.78       13.74      4.67 o 
   4  12   6       27.63       36.00      7.32 o 
   5  12   6       27.91       34.81      5.29 o 
   6  12   6       27.91       25.72      4.91 o 
   7  12   6       16.72       16.30      4.96 o 
   8  12   6        7.44       24.26      4.66 o 
   1  13   6       61.88       80.97      4.88 o 
   2  13   6        5.97       19.11      4.22 o 
   3  13   6      208.32      179.09      8.34 o 
   4  13   6       29.64       39.08      6.24 o 
   5  13   6       24.20       29.76      5.75 o 
   6  13   6       23.33       24.00      4.86 o 
   7  13   6        7.08       12.58      4.64 o 
   8  13   6        0.83       17.52      4.24 o 
   0  14   6      175.36      182.28     13.17 o 
   1  14   6       11.51       20.57      5.71 o 
   2  14   6        0.10       11.00      4.01 o 
   3  14   6       14.11       16.60      3.57 o 
   4  14   6       88.14       99.45      7.76 o 
   5  14   6        5.91       14.53      4.52 o 
   6  14   6       49.39       50.56      6.60 o 
   7  14   6       18.56       36.86      7.32 o 
   1  15   6       78.76       83.07     10.84 o 
   2  15   6       83.35       85.18      7.94 o 
   3  15   6        2.70       10.75      3.73 o 
   4  15   6       88.45       83.94      7.57 o 
   5  15   6       24.25       30.37      6.38 o 
   6  15   6       10.12       22.65      5.07 o 
   2  16   6        3.12        7.56      4.67 o 
   3  16   6        5.21       14.80      4.16 o 
   4  16   6       14.05       19.31      4.83 o 
   5  16   6        4.85       12.40      4.53 o 
   2  17   6       40.94       56.39     11.70 o 
   3  17   6        6.94       20.27      9.35 o 
   4  17   6       89.02       95.44      9.66 o 
   2  18   6        7.37       20.32      9.70 o 
   2   0   7       50.93       60.53      7.00 o 
   4   0   7       90.42       91.56      6.20 o 
   6   0   7       21.05       31.02      4.01 o 
   8   0   7       12.61       17.75      4.63 o 
  10   0   7       20.53       28.35     23.53 o 
   0   1   7      314.38      267.75     11.58 o 
   1   1   7       98.23      106.06      6.03 o 
   2   1   7      231.65      197.60      6.08 o 
   3   1   7        1.24        8.72      2.15 o 
   4   1   7       12.95       16.88      2.39 o 
   5   1   7       41.15       46.53      3.70 o 
   6   1   7       44.47       49.18      3.66 o 
   7   1   7      201.10      191.55      7.12 o 
   8   1   7        9.70       15.29      4.10 o 
   9   1   7       30.56       41.89      7.97 o 
  10   1   7       14.67       26.35      4.59 o 
   1   2   7       52.90       49.37      4.61 o 
   2   2   7      256.78      245.36      6.75 o 
   3   2   7      136.48      119.34      5.01 o 
   4   2   7      161.04      143.80      5.58 o 
   5   2   7       47.21       58.58      3.98 o 
   6   2   7       35.30       42.61      3.85 o 
   7   2   7       20.12       33.79      3.58 o 
   8   2   7       19.07       18.71      3.65 o 
   9   2   7       28.19       47.32      9.89 o 
  10   2   7       38.16       58.85     10.66 o 
   0   3   7       40.59       57.38      6.92 o 
   1   3   7      184.44      169.42      6.73 o 
   2   3   7       31.99       38.93      3.42 o 
   3   3   7       43.29       55.78      3.89 o 
   4   3   7       59.48       69.39      4.15 o 
   5   3   7       13.05       22.10      2.72 o 
   6   3   7      151.32      139.72      6.04 o 
   7   3   7       39.27       39.63      4.21 o 
   8   3   7       39.50       49.60      7.94 o 
   9   3   7       51.15       46.31      8.51 o 
  10   3   7        3.61       35.49      9.45 o 
   1   4   7      132.31      116.41      5.68 o 
   2   4   7      100.81      103.99      5.01 o 
   3   4   7        3.29       10.61      2.28 o 
   4   4   7      130.03      135.75      5.17 o 
   5   4   7        5.70       15.48      2.64 o 
   6   4   7       35.70       46.13      4.27 o 
   7   4   7       18.38       22.68      4.06 o 
   8   4   7        9.48        4.73      4.27 o 
   9   4   7       12.57       22.08      5.92 o 
   0   5   7      317.00      308.62     12.76 o 
   1   5   7       67.49       65.90      4.91 o 
   2   5   7      103.53       94.79      4.76 o 
   3   5   7       32.39       41.01      3.26 o 
   4   5   7       64.58       77.82      4.51 o 
   5   5   7       14.40       26.61      3.22 o 
   6   5   7       84.46       86.63      5.46 o 
   7   5   7       14.67       14.57      3.72 o 
   8   5   7       83.10       89.01     16.39 o 
   9   5   7        0.80       13.22      7.54 o 
   1   6   7        1.41        5.26      2.25 o 
   2   6   7        0.81        9.47      2.20 o 
   3   6   7      194.86      189.86      5.81 o 
   4   6   7       10.16       16.53      2.64 o 
   5   6   7      123.68      120.48      7.46 o 
   6   6   7       19.60       28.56      4.12 o 
   7   6   7        5.43       11.93      3.77 o 
   8   6   7       30.10       28.90      7.14 o 
   9   6   7       44.66       52.83      9.25 o 
   0   7   7      245.14      255.04     11.63 o 
   1   7   7        1.13        7.06      2.25 o 
   2   7   7       94.35      105.39      6.24 o 
   3   7   7        7.23       13.17      2.23 o 
   4   7   7       45.35       64.14      4.66 o 
   5   7   7       88.87       84.14      5.95 o 
   6   7   7       29.22       31.75      4.61 o 
   7   7   7       14.01       20.33      5.21 o 
   8   7   7       58.57       55.05     12.56 o 
   9   7   7       42.17       50.32      9.77 o 
   1   8   7       15.30       27.18      3.43 o 
   2   8   7      116.64      109.33      5.15 o 
   3   8   7      321.09      275.73      7.07 o 
   4   8   7       84.64       87.59      6.50 o 
   5   8   7       49.89       56.22      4.97 o 
   6   8   7        3.18        8.24      4.05 o 
   7   8   7       46.48       42.06      6.87 o 
   8   8   7       12.62       29.03      7.69 o 
   0   9   7      232.29      225.57     11.13 o 
   1   9   7       55.77       83.03      7.36 o 
   2   9   7       24.26       28.88      3.18 o 
   3   9   7       47.87       52.83      6.70 o 
   4   9   7      106.88      109.92      6.13 o 
   5   9   7       27.21       33.46      4.84 o 
   6   9   7       67.47       65.51      6.85 o 
   7   9   7       78.21       59.72      7.73 o 
   8   9   7        9.53       22.55      6.47 o 
   1  10   7       53.37       62.47      5.00 o 
   2  10   7        2.61       14.63      3.36 o 
   3  10   7       17.53       27.82      3.73 o 
   4  10   7      108.54       91.11      9.40 o 
   5  10   7       22.67       34.49      5.41 o 
   6  10   7        8.59       15.22      4.45 o 
   7  10   7       31.92       33.64      9.49 o 
   8  10   7       31.39       38.49      6.77 o 
   0  11   7      170.79      145.27      9.36 o 
   1  11   7       42.50       59.43      5.88 o 
   2  11   7       13.33       25.77      4.12 o 
   3  11   7       16.61       24.07      5.43 o 
   4  11   7        4.87       17.50      4.01 o 
   5  11   7       37.10       43.15      5.78 o 
   6  11   7        4.63        8.10      4.23 o 
   7  11   7       61.78       72.36     18.55 o 
   1  12   7        2.42       16.59      3.81 o 
   2  12   7      123.33      119.71      8.89 o 
   3  12   7       32.62       38.18      4.99 o 
   4  12   7       93.26       91.52      7.42 o 
   5  12   7        7.13       13.98      4.42 o 
   6  12   7        6.00       11.83      4.16 o 
   7  12   7       14.63       37.54      5.55 o 
   0  13   7       14.93       18.85      6.20 o 
   1  13   7      145.38      132.54      9.15 o 
   2  13   7       33.27       44.00      7.31 o 
   3  13   7       18.17       22.00      4.68 o 
   4  13   7       22.72       26.19      5.08 o 
   5  13   7       60.44       66.87      6.99 o 
   6  13   7       24.20       34.23      5.66 o 
   1  14   7       14.21       27.94      7.61 o 
   2  14   7      171.50      177.83     15.53 o 
   3  14   7        3.05       16.18      5.12 o 
   4  14   7       13.03       28.69      5.06 o 
   5  14   7        6.23       14.63      4.20 o 
   1  15   7       47.65       62.81     10.44 o 
   2  15   7       32.34       36.87      8.72 o 
   3  15   7        0.78       17.96      6.39 o 
   4  15   7       17.70       28.01      5.54 o 
   0   0   8      589.36      530.86     25.76 o 
   2   0   8        6.87       18.49      5.34 o 
   4   0   8      110.27      123.56     21.32 o 
   6   0   8       65.72       72.06     15.30 o 
   8   0   8        1.00       10.02     10.59 o 
   1   1   8       98.27       97.85      6.69 o 
   2   1   8      126.64      126.06      7.13 o 
   3   1   8       74.79       74.86      5.95 o 
   4   1   8        9.43       15.55      3.76 o 
   5   1   8       14.80       24.93      3.69 o 
   6   1   8       24.72       31.85      3.80 o 
   7   1   8        8.24       15.23      4.12 o 
   8   1   8        4.99       17.93      5.08 o 
   0   2   8      110.97      116.49      9.97 o 
   1   2   8      180.60      149.75      7.08 o 
   2   2   8      107.07      108.84      7.16 o 
   3   2   8        7.23       13.07      3.37 o 
   4   2   8       16.51       26.43      3.90 o 
   5   2   8        3.11       12.46      2.97 o 
   6   2   8       48.01       50.18      4.56 o 
   7   2   8      106.58      109.84     17.19 o 
   8   2   8       24.39       20.54      6.01 o 
   1   3   8       16.86       24.65      3.82 o 
   2   3   8       79.19       81.08      6.36 o 
   3   3   8       42.04       43.66      5.15 o 
   4   3   8       41.62       46.84      4.45 o 
   5   3   8       39.77       53.59      4.37 o 
   6   3   8       19.18       26.34      4.00 o 
   7   3   8       18.35       33.17      4.62 o 
   8   3   8       14.96       23.20      5.70 o 
   0   4   8       33.05       27.15      5.64 o 
   1   4   8       66.26       76.80      6.15 o 
   2   4   8       47.66       47.26      4.90 o 
   3   4   8       52.59       59.70      5.68 o 
   4   4   8       10.87       15.76      3.61 o 
   5   4   8       46.93       44.80      4.20 o 
   6   4   8       24.60       27.08      4.13 o 
   7   4   8       11.82       25.28      4.93 o 
   8   4   8        1.66       21.46      4.63 o 
   1   5   8       45.62       50.96      5.10 o 
   2   5   8      184.32      176.91      7.73 o 
   3   5   8        0.97        8.11      3.11 o 
   4   5   8       28.34       40.37      3.86 o 
   5   5   8       12.88       17.17      3.20 o 
   6   5   8       12.32       22.14      4.33 o 
   7   5   8       30.33       35.00      5.01 o 
   8   5   8       21.40       45.99      7.27 o 
   0   6   8       54.99       55.33      7.59 o 
   1   6   8      104.97      109.49      6.74 o 
   2   6   8       48.65       50.38      6.24 o 
   3   6   8       44.49       50.94      5.38 o 
   4   6   8        0.52        7.30      2.77 o 
   5   6   8       32.35       32.65      4.88 o 
   6   6   8        2.99       15.38      4.23 o 
   7   6   8       19.35       30.53      4.57 o 
   1   7   8        4.30       14.75      3.25 o 
   2   7   8      121.81      134.09      7.56 o 
   3   7   8      120.45      106.40      8.39 o 
   4   7   8       29.99       45.13      4.99 o 
   5   7   8        0.41        6.54      3.38 o 
   6   7   8       22.57       31.92      6.31 o 
   7   7   8       10.86       24.84      5.86 o 
   0   8   8      160.37      151.35     10.71 o 
   1   8   8       37.35       40.01      4.76 o 
   2   8   8       97.03      106.54      6.86 o 
   3   8   8       12.27       22.33      3.66 o 
   4   8   8       15.04       19.69      4.54 o 
   5   8   8       27.27       43.62      5.05 o 
   6   8   8        2.44       14.95      6.11 o 
   7   8   8       40.81       60.43     10.02 o 
   1   9   8       46.11       52.37      5.45 o 
   2   9   8       88.82       95.63      7.65 o 
   3   9   8        9.56       26.11      6.50 o 
   4   9   8       13.49       20.65      4.44 o 
   5   9   8        6.88       13.81      4.66 o 
   6   9   8        1.44       18.68      4.67 o 
   0  10   8       68.20       80.29      9.15 o 
   1  10   8       18.27       22.10      3.96 o 
   2  10   8       36.43       45.90      6.02 o 
   3  10   8        2.35       12.57      3.83 o 
   4  10   8       13.12       24.59      8.32 o 
   5  10   8       55.50       69.74      8.83 o 
   6  10   8       27.60       41.24      6.09 o 
   1  11   8        4.25       15.81      5.11 o 
   2  11   8       28.64       42.88      7.41 o 
   3  11   8       43.01       46.53      7.57 o 
   4  11   8       12.17       23.49      5.85 o 
   5  11   8       17.14       31.97      8.30 o 
   0  12   8       72.27       79.17     12.59 o 
   1  12   8       22.78       41.09      6.40 o 
   2  12   8       48.22       50.21      7.76 o 
   3  12   8        7.85       25.01      5.23 o 
   4  12   8       14.51       25.71     10.56 o 
   1  13   8       19.21       22.50      6.78 o 
   2  13   8       30.08       55.59     10.50 o 
   3  13   8       27.12       39.20     11.10 o 
   1  14   8       13.62       33.22      8.07 o 
   2   0   9      411.72      336.26     15.92 o 
   4   0   9       50.11       46.81      8.15 o 
   6   0   9       20.86       38.28     12.09 o 
   0   1   9       99.03       72.71     10.06 o 
   1   1   9       92.41       87.01      7.14 o 
   2   1   9        9.45       10.22      4.05 o 
   3   1   9       23.38       24.26      5.88 o 
   4   1   9        1.98        6.76      3.50 o 
   5   1   9       21.07       18.27      5.47 o 
   6   1   9        6.56       25.57      4.64 o 
   1   2   9       60.39       59.92      6.36 o 
   2   2   9       37.83       43.76      6.30 o 
   3   2   9       16.33       20.75      4.58 o 
   4   2   9       85.97       82.83     12.89 o 
   5   2   9        5.94       12.42      3.49 o 
   6   2   9        7.84       21.46      5.64 o 
   0   3   9       83.07       93.03     25.31 o 
   1   3   9       19.83       24.33      4.51 o 
   2   3   9        9.25       20.58      4.75 o 
   3   3   9       16.33       15.51      4.57 o 
   4   3   9        7.40        9.29      4.15 o 
   5   3   9        1.96       13.32      4.24 o 
   6   3   9       10.69       25.66      5.58 o 
   1   4   9       36.04       43.36      7.99 o 
   2   4   9        3.90       13.84      5.21 o 
   3   4   9       88.30       86.39      7.29 o 
   4   4   9        9.80       18.11      4.60 o 
   5   4   9       18.09       32.97      4.83 o 
   0   5   9      303.90      271.32     14.38 o 
   1   5   9        8.96       19.30      4.10 o 
   2   5   9       82.29       97.11      7.37 o 
   3   5   9       21.45       19.08      4.09 o 
   4   5   9       11.13       14.31      4.52 o 
   5   5   9        3.46       14.43      4.11 o 
   1   6   9       11.55       23.88      4.16 o 
   2   6   9        6.46       14.06      4.19 o 
   3   6   9       77.37       76.92      6.73 o 
   4   6   9        4.58       16.59      5.25 o 
   5   6   9        7.19       21.20      6.06 o 
   0   7   9      243.84      210.05     16.64 o 
   1   7   9       23.45       26.74      4.54 o 
   2   7   9       26.85       32.29      5.53 o 
   3   7   9        6.02       17.48      6.40 o 
   4   7   9        4.28       23.60      4.35 o 
   1   8   9        5.15       19.42      6.87 o 
   2   8   9       24.06       33.05      5.99 o 
   3   8   9        1.02       17.73      6.43 o 
   4   8   9       41.84       42.35      6.57 o 
   0   9   9       75.28       97.33     11.19 o 
   1   9   9      117.08      129.14      9.28 o 
   2   9   9        1.92       14.05      5.45 o 
   3   9   9        0.77       19.98      4.40 o 
   1  10   9        5.95        3.71      9.55 o 
   2  10   9       38.55       59.39      6.34 o 
   0   0  10       77.38       91.57     15.87 o 
   2   0  10       49.60       77.26      9.89 o 
   1   1  10       20.06       31.17      5.62 o 
   2   1  10       11.93       25.40      4.80 o 
   0   2  10       24.91       41.89      6.91 o 
   1   2  10        2.59       16.08      5.20 o 
   1   3  10       30.86       40.27      4.95 o 
                                                 
