# Supplementary material for: Crystal structure of rac-2,3-diphenyl-2,3,5,6-tetrahydro-4H-1,3-thiazin-4-one 1-oxide
Source: Acta Crystallogr E Crystallogr Commun. 2016 Oct 7;72(Pt 11):1541–3. doi: 10.1107/S2056989016015395 (PMC5095828; doi:10.1107/S2056989016015395)
Supplement: Supplementary file 3 [file e-72-01541-Isup3.mol]

  ACD/Labs07301618222D

 20 22  0  0  0  0  0  0  0  0  1 V2000
   23.6222  -23.9284    0.0000 N   0  0  0  0  0  0  0  0  0  0  0  0
   23.6222  -32.9934    0.0000 C   0  0  0  0  0  0  0  0  0  0  0  0
   15.7711  -19.3960    0.0000 C   0  0  0  0  0  0  0  0  0  0  0  0
   15.7711  -37.5258    0.0000 S   0  0  0  0  0  0  0  0  0  0  0  0
    7.9209  -23.9284    0.0000 C   0  0  0  0  0  0  0  0  0  0  0  0
    7.9209  -32.9934    0.0000 C   0  0  0  0  0  0  0  0  0  0  0  0
   31.4725  -19.3958    0.0000 C   0  0  0  0  0  0  0  0  0  0  0  0
   31.4725  -10.3310    0.0000 C   0  0  0  0  0  0  0  0  0  0  0  0
   39.3236  -23.9283    0.0000 C   0  0  0  0  0  0  0  0  0  0  0  0
   39.3236   -5.7985    0.0000 C   0  0  0  0  0  0  0  0  0  0  0  0
   47.1737  -19.3958    0.0000 C   0  0  0  0  0  0  0  0  0  0  0  0
   47.1737  -10.3310    0.0000 C   0  0  0  0  0  0  0  0  0  0  0  0
   31.4725  -37.5259    0.0000 C   0  0  0  0  0  0  0  0  0  0  0  0
   39.3231  -32.9937    0.0000 C   0  0  0  0  0  0  0  0  0  0  0  0
   31.4725  -46.5913    0.0000 C   0  0  0  0  0  0  0  0  0  0  0  0
   47.1737  -37.5269    0.0000 C   0  0  0  0  0  0  0  0  0  0  0  0
   39.3227  -51.1238    0.0000 C   0  0  0  0  0  0  0  0  0  0  0  0
   47.1732  -46.5916    0.0000 C   0  0  0  0  0  0  0  0  0  0  0  0
   15.7709  -10.3311    0.0000 O   0  0  0  0  0  0  0  0  0  0  0  0
   15.7708  -49.1591    0.0000 O   0  0  0  0  0  0  0  0  0  0  0  0
  2  1  1  0  0  0  0
  3  1  1  0  0  0  0
  4  2  1  0  0  0  0
  5  3  1  0  0  0  0
  6  4  1  0  0  0  0
  6  5  1  0  0  0  0
  8  7  1  0  0  0  0
  9  7  2  0  0  0  0
 10  8  2  0  0  0  0
 11  9  1  0  0  0  0
 12 10  1  0  0  0  0
 12 11  2  0  0  0  0
  1  7  1  0  0  0  0
 14 13  1  0  0  0  0
 15 13  2  0  0  0  0
 16 14  2  0  0  0  0
 17 15  1  0  0  0  0
 18 16  1  0  0  0  0
 18 17  2  0  0  0  0
  2 13  1  0  0  0  0
  3 19  2  0  0  0  0
  4 20  2  0  0  0  0
M  END
